# Supplementary material for: Investigation of Genetic Determinants of Glioma Immune Phenotype by Integrative Immunogenomic Scale Analysis
Source: Front Immunol. 2021 Jun 16;12:557994. doi: 10.3389/fimmu.2021.557994 (PMC8242587; doi:10.3389/fimmu.2021.557994)
Supplement: Supplementary file 6 [file Table_5.xlsx]

## Sheet: Sheet1
Supplementary Online File 5. Constructed GET Signature for Involved Datasets
id	Dataset	StromalScore	ImmuneScore	ESTIMATEScore	TumorPurity	GET Score	cluster
TCGA-27-1833-01	TCGA Microarray	-388.658	483.953	95.295	0.814473	0.179061	Immune-L
TCGA-06-0881-01	TCGA Microarray	1717.75	2698.32	4416.07	0.31227	0.119248	Immune-M
TCGA-27-1831-01	TCGA Microarray	615.783	1446.74	2062.53	0.615527	0.193003	Immune-M
TCGA-16-1060-01	TCGA Microarray	475.742	1381.99	1857.73	0.638937	0.179061	Immune-M
TCGA-02-0258-01	TCGA Microarray	-1050.27	-675.755	-1726.03	0.938814	0.0298599	Immune-L
TCGA-06-0238-01	TCGA Microarray	86.2905	1200.99	1287.28	0.701038	0.018675	Immune-M
TCGA-06-0125-01	TCGA Microarray	-232.359	94.3545	-138.004	0.833861	0.107469	Immune-L
TCGA-12-1099-01	TCGA Microarray	-182.721	568.601	385.879	0.788992	0.179061	Immune-L
TCGA-06-0216-01	TCGA Microarray	-27.8359	657.335	629.499	0.766521	0.107469	Immune-L
TCGA-08-0245-01	TCGA Microarray	-475.016	450.784	-24.2324	0.824527	0.134666	Immune-L
TCGA-19-1787-01	TCGA Microarray	140.033	1139.6	1279.63	0.701838	0.193003	Immune-M
TCGA-08-0373-01	TCGA Microarray	511.829	1013.06	1524.89	0.675744	0.018675	Immune-M
TCGA-28-5213-01	TCGA Microarray	-288.437	977.863	689.427	0.760842	0.119248	Immune-H
TCGA-28-1760-01	TCGA Microarray	285.58	1461.03	1746.61	0.651399	0.119248	Immune-M
TCGA-08-0514-01	TCGA Microarray	74.2543	789.536	863.79	0.743985	0.138624	Immune-L
TCGA-14-0812-01	TCGA Microarray	547.017	1591.37	2138.39	0.606713	0.107469	Immune-M
TCGA-76-4932-01	TCGA Microarray	-521.111	72.8507	-448.26	0.858126	0.134666	Immune-L
TCGA-02-0014-01	TCGA Microarray	-1365.82	-757.461	-2123.28	0.957291	0.134666	Immune-L
TCGA-08-0392-01	TCGA Microarray	-504.485	1085.86	581.374	0.771038	0.228417	Immune-L
TCGA-06-5412-01	TCGA Microarray	1051.35	2193.48	3244.83	0.47019	0.160387	Immune-M
TCGA-15-1446-01	TCGA Microarray	-17.4643	590.371	572.907	0.771829	0.205493	Immune-L
TCGA-16-1045-01	TCGA Microarray	1011.26	1988.84	3000.09	0.501585	0.107469	Immune-M
TCGA-06-0141-01	TCGA Microarray	850.51	2067.95	2918.46	0.511916	0.179061	Immune-M
TCGA-12-0657-01	TCGA Microarray	101.276	983.271	1084.55	0.721946	0.228417	Immune-L
TCGA-19-5960-01	TCGA Microarray	-794.757	-272.004	-1066.76	0.901142	0.160387	Immune-L
TCGA-28-1753-01	TCGA Microarray	1048.41	1779.55	2827.96	0.523282	0.160387	Immune-M
TCGA-08-0520-01	TCGA Microarray	94.0589	686.892	780.951	0.752055	0.179061	Immune-L
TCGA-32-2498-01	TCGA Microarray	-105.004	1142.93	1037.93	0.726664	0.160387	Immune-M
TCGA-02-0038-01	TCGA Microarray	-2758.23	-1444.23	-4202.46	0.999929	0.160387	Immune-L
TCGA-06-0168-01	TCGA Microarray	698.421	1705.26	2403.68	0.575305	0.105414	Immune-M
TCGA-12-0821-01	TCGA Microarray	90.772	242.238	333.01	0.793736	0.160387	Immune-L
TCGA-32-1986-01	TCGA Microarray	793.558	1130.25	1923.81	0.631446	0.160387	Immune-M
TCGA-06-2567-01	TCGA Microarray	321.919	1469.04	1790.96	0.646446	0.193003	Immune-M
TCGA-27-2526-01	TCGA Microarray	-210.422	1172.04	961.623	0.734313	0.193003	Immune-M
TCGA-19-1389-01	TCGA Microarray	825.404	1657.89	2483.3	0.565707	0.105414	Immune-M
TCGA-02-0010-01	TCGA Microarray	-1165.84	-898.165	-2064.01	0.954739	0.160387	Immune-L
TCGA-19-5951-01	TCGA Microarray	-156.243	333.869	177.626	0.807402	0.179061	Immune-L
TCGA-06-0195-01	TCGA Microarray	-314.161	970.096	655.934	0.764023	0.138624	Immune-L
TCGA-12-5295-01	TCGA Microarray	-132.194	1509.74	1377.55	0.691527	0.119248	Immune-M
TCGA-12-3650-01	TCGA Microarray	-297.521	637.993	340.472	0.79307	0.160387	Immune-L
TCGA-28-5220-01	TCGA Microarray	-116.507	468.507	352	0.792038	0.193003	Immune-L
TCGA-02-0059-01	TCGA Microarray	894.983	1935.01	2829.99	0.523028	0.108233	Immune-M
TCGA-19-1392-01	TCGA Microarray	-707.607	-112.31	-819.917	0.884846	0.214475	Immune-L
TCGA-32-2494-01	TCGA Microarray	1012.34	2029.05	3041.38	0.496333	0.138624	Immune-M
TCGA-32-2616-01	TCGA Microarray	-102.5	764.602	662.102	0.763439	0.193003	Immune-L
TCGA-12-1602-01	TCGA Microarray	282.518	1074.55	1357.07	0.693696	0.193003	Immune-M
TCGA-02-0051-01	TCGA Microarray	101.704	1336.41	1438.11	0.685078	0.160387	Immune-M
TCGA-02-0115-01	TCGA Microarray	260.697	723.355	984.053	0.732074	0.119248	Immune-M
TCGA-12-3653-01	TCGA Microarray	-326.532	982.961	656.429	0.763976	0.160387	Immune-L
TCGA-08-0353-01	TCGA Microarray	-119.78	494.686	374.906	0.789981	0.134666	Immune-L
TCGA-06-5856-01	TCGA Microarray	240.266	921.954	1162.22	0.71401	0.107469	Immune-L
TCGA-06-0188-01	TCGA Microarray	194.488	686.555	881.043	0.742291	0.193003	Immune-L
TCGA-06-0174-01	TCGA Microarray	-266.493	222.88	-43.6134	0.826134	0.018675	Immune-L
TCGA-12-0688-01	TCGA Microarray	-98.894	432.027	333.133	0.793725	0.107469	Immune-L
TCGA-02-0422-01	TCGA Microarray	-189.32	736.522	547.202	0.774223	0.105414	Immune-L
TCGA-14-1794-01	TCGA Microarray	520.872	946.755	1467.63	0.681916	0.119248	Immune-L
TCGA-27-1838-01	TCGA Microarray	458.983	1218.73	1677.71	0.659039	0.134666	Immune-L
TCGA-76-4926-01	TCGA Microarray	68.6322	1311.88	1380.51	0.691213	0.193003	Immune-M
TCGA-32-1970-01	TCGA Microarray	-95.1145	499.778	404.663	0.787295	0.193003	Immune-L
TCGA-14-0789-01	TCGA Microarray	503.333	1768.46	2271.79	0.591031	0.112765	Immune-M
TCGA-02-0260-01	TCGA Microarray	-922.559	-661.243	-1583.8	0.931419	0.179061	Immune-L
TCGA-26-5133-01	TCGA Microarray	-554.595	47.4412	-507.154	0.862533	0.134666	Immune-L
TCGA-06-0206-01	TCGA Microarray	1611.34	1994.4	3605.74	0.422796	0.119248	Immune-M
TCGA-19-2631-01	TCGA Microarray	-536.18	393.626	-142.553	0.83423	0.228417	Immune-L
TCGA-02-0432-01	TCGA Microarray	-606.012	287.941	-318.072	0.848158	0.179061	Immune-L
TCGA-19-1790-01	TCGA Microarray	622.329	1848.36	2470.69	0.567232	0.193003	Immune-M
TCGA-12-1090-01	TCGA Microarray	-876.389	-244.843	-1121.23	0.90458	0.193003	Immune-L
TCGA-06-0397-01	TCGA Microarray	-421.896	1264.93	843.029	0.746018	0.107469	Immune-M
TCGA-14-0866-01	TCGA Microarray	474.576	1113.72	1588.3	0.668853	0.134666	Immune-L
TCGA-14-1401-01	TCGA Microarray	412.071	1287.85	1699.92	0.656584	0.119248	Immune-L
TCGA-06-1084-01	TCGA Microarray	1020.71	2111.83	3132.53	0.484673	0.193003	Immune-M
TCGA-19-2621-01	TCGA Microarray	-536.676	194.504	-342.173	0.850027	0.193003	Immune-L
TCGA-12-0707-01	TCGA Microarray	-15.2616	626.94	611.678	0.768198	0.119248	Immune-L
TCGA-08-0349-01	TCGA Microarray	130.382	1242.06	1372.44	0.692068	0.107469	Immune-L
TCGA-02-0337-01	TCGA Microarray	892.145	1535.39	2427.53	0.572438	0.119248	Immune-M
TCGA-06-0138-01	TCGA Microarray	782.549	1468.27	2250.82	0.593512	0.160387	Immune-M
TCGA-28-5208-01	TCGA Microarray	299.481	1828.4	2127.88	0.607938	0.119248	Immune-H
TCGA-06-0171-01	TCGA Microarray	395.79	1264.76	1660.55	0.660932	0.160387	Immune-L
TCGA-32-4719-01	TCGA Microarray	-210.227	864.048	653.822	0.764223	0.193003	Immune-L
TCGA-06-0182-01	TCGA Microarray	-28.4994	1095.55	1067.05	0.72372	0.174038	Immune-M
TCGA-02-0330-01	TCGA Microarray	190.854	1134.76	1325.61	0.697014	0.105414	Immune-M
TCGA-28-1757-01	TCGA Microarray	-221.465	869.978	648.513	0.764725	0.0638381	Immune-L
TCGA-06-2562-01	TCGA Microarray	413.979	1086	1499.98	0.678435	0.119248	Immune-L
TCGA-32-4211-01	TCGA Microarray	551.592	1341.55	1893.14	0.63493	0.160387	Immune-M
TCGA-14-1454-01	TCGA Microarray	-659.916	-280.501	-940.417	0.892948	0.160387	Immune-L
TCGA-12-5299-01	TCGA Microarray	3.08033	1105.92	1109	0.719457	0.160387	Immune-M
TCGA-19-1386-01	TCGA Microarray	-673.46	345.253	-328.207	0.848945	0.120266	Immune-L
TCGA-02-0290-01	TCGA Microarray	-39.3747	724.814	685.439	0.761221	0.160387	Immune-L
TCGA-19-1786-01	TCGA Microarray	5.26161	432.775	438.037	0.784265	0.0638381	Immune-L
TCGA-32-2638-01	TCGA Microarray	633.87	1381.55	2015.42	0.620962	0.160387	Immune-M
TCGA-27-2527-01	TCGA Microarray	556.116	1575.31	2131.42	0.607525	0.160387	Immune-M
TCGA-26-1440-01	TCGA Microarray	229.052	908.374	1137.43	0.716553	0.179061	Immune-L
TCGA-06-5408-01	TCGA Microarray	23.5839	626.211	649.795	0.764604	0.179061	Immune-M
TCGA-16-0848-01	TCGA Microarray	530.82	1188.47	1719.29	0.654437	0.119248	Immune-M
TCGA-76-6285-01	TCGA Microarray	-86.6087	611.594	524.985	0.776283	0.134666	Immune-M
TCGA-08-0357-01	TCGA Microarray	-98.1403	850.007	751.867	0.754862	0.193003	Immune-L
TCGA-02-0332-01	TCGA Microarray	787.188	1963.05	2750.23	0.53297	0.107469	Immune-M
TCGA-08-0386-01	TCGA Microarray	-178.737	108.567	-70.17	0.828324	0.0298599	Immune-L
TCGA-02-0026-01	TCGA Microarray	-577.106	19.8316	-557.275	0.866232	0.0908692	Immune-L
TCGA-32-1987-01	TCGA Microarray	902.887	2074.54	2977.43	0.504461	0.105414	Immune-M
TCGA-28-1749-01	TCGA Microarray	-374.668	43.1351	-331.532	0.849203	0.193003	Immune-L
TCGA-02-0446-01	TCGA Microarray	393.012	1407.99	1801	0.64532	0.160387	Immune-M
TCGA-27-1836-01	TCGA Microarray	171.782	701.463	873.245	0.743057	0.107469	Immune-L
TCGA-02-0025-01	TCGA Microarray	861.319	2599.95	3461.27	0.441918	0.160387	Immune-M
TCGA-26-5132-01	TCGA Microarray	35.4217	851.769	887.191	0.741686	0.193003	Immune-L
TCGA-12-0692-01	TCGA Microarray	221.864	398.227	620.091	0.767407	0.138624	Immune-L
TCGA-06-0876-01	TCGA Microarray	84.3611	1199.52	1283.88	0.701393	0.112765	Immune-M
TCGA-12-1094-01	TCGA Microarray	596.798	1381.52	1978.32	0.625221	0.179061	Immune-M
TCGA-08-0359-01	TCGA Microarray	144.983	1166.24	1311.22	0.698527	0.134666	Immune-L
TCGA-08-0389-01	TCGA Microarray	-73.0631	1188.93	1115.86	0.718757	0.193003	Immune-M
TCGA-06-1802-01	TCGA Microarray	437.179	1419.63	1856.81	0.639041	0.0677968	Immune-M
TCGA-06-0241-01	TCGA Microarray	-297.545	511.456	213.911	0.804248	0.193003	Immune-L
TCGA-06-5410-01	TCGA Microarray	1068.55	2719.74	3788.29	0.398364	0.160387	Immune-M
TCGA-12-0827-01	TCGA Microarray	429.478	1448.13	1877.6	0.63669	0.134666	Immune-M
TCGA-06-0160-01	TCGA Microarray	-554.517	-165.638	-720.155	0.877929	0.018675	Immune-L
TCGA-19-5958-01	TCGA Microarray	218.416	466.754	685.171	0.761247	0.112765	Immune-L
TCGA-06-0413-01	TCGA Microarray	-515.937	5.84013	-510.097	0.862751	0.107469	Immune-L
TCGA-32-1978-01	TCGA Microarray	-304.228	619.342	315.114	0.795331	0.225489	Immune-L
TCGA-19-2625-01	TCGA Microarray	-101.68	586.353	484.673	0.779999	0.193003	Immune-L
TCGA-06-2565-01	TCGA Microarray	-94.9081	596.111	501.203	0.778479	0.193003	Immune-L
TCGA-02-2485-01	TCGA Microarray	-131.78	472.133	340.353	0.79308	0.160387	Immune-L
TCGA-06-0213-01	TCGA Microarray	473.216	2088.3	2561.51	0.556202	0.134666	Immune-M
TCGA-12-1599-01	TCGA Microarray	414.178	1451.06	1865.24	0.638089	0.179061	Immune-M
TCGA-19-0960-01	TCGA Microarray	-238.63	419.101	180.472	0.807156	0.134666	Immune-L
TCGA-06-0750-01	TCGA Microarray	708.174	1160.91	1869.08	0.637654	0.107469	Immune-M
TCGA-02-0015-01	TCGA Microarray	-127.684	684.49	556.806	0.77333	0.107469	Immune-L
TCGA-12-0656-01	TCGA Microarray	-158.657	188.852	30.1952	0.81998	0.108233	Immune-L
TCGA-08-0510-01	TCGA Microarray	125.641	1508.9	1634.54	0.663792	0.160387	Immune-M
TCGA-12-1597-01	TCGA Microarray	-157.262	494.794	337.532	0.793332	0.107469	Immune-L
TCGA-06-5418-01	TCGA Microarray	-9.14998	1351.27	1342.12	0.695275	0.134666	Immune-M
TCGA-02-0011-01	TCGA Microarray	-1862.58	2340.14	477.558	0.780653	0.179061	Immune-H
TCGA-06-6389-01	TCGA Microarray	316.102	1470.32	1786.42	0.646954	0.160387	Immune-M
TCGA-08-0345-01	TCGA Microarray	502.262	1879.54	2381.8	0.577928	0.119248	Immune-M
TCGA-06-0132-01	TCGA Microarray	915.848	1994.99	2910.84	0.512877	0.193003	Immune-M
TCGA-28-1747-01	TCGA Microarray	-89.3071	1344.52	1255.21	0.704387	0.160387	Immune-M
TCGA-12-0616-01	TCGA Microarray	-154.846	1005.17	850.321	0.745305	0.00580517	Immune-M
TCGA-06-5415-01	TCGA Microarray	-84.2874	498.868	414.581	0.786396	0.193003	Immune-L
TCGA-06-0402-01	TCGA Microarray	-0.91033	767.653	766.742	0.753428	0.160387	Immune-L
TCGA-06-0157-01	TCGA Microarray	284.821	887.226	1172.05	0.712999	0.160387	Immune-L
TCGA-06-0149-01	TCGA Microarray	506.003	1542.12	2048.12	0.617191	0.134666	Immune-M
TCGA-12-0620-01	TCGA Microarray	136.397	1516.83	1653.23	0.661738	-0.0521526	Immune-M
TCGA-06-2561-01	TCGA Microarray	142.777	1392.45	1535.23	0.674624	0.179061	Immune-M
TCGA-14-2554-01	TCGA Microarray	290.234	1484.39	1774.63	0.648273	0.160387	Immune-L
TCGA-02-0084-01	TCGA Microarray	624.983	2035.26	2660.24	0.5441	0.160387	Immune-M
TCGA-06-2563-01	TCGA Microarray	50.6296	708.495	759.125	0.754163	0.193003	Immune-M
TCGA-14-1453-01	TCGA Microarray	-206.042	689.549	483.507	0.780106	0.193003	Immune-L
TCGA-14-0783-01	TCGA Microarray	344.517	1378.02	1722.53	0.654077	0.193003	Immune-M
TCGA-06-0410-01	TCGA Microarray	-510.042	453.213	-56.829	0.827225	0.108233	Immune-L
TCGA-06-0127-01	TCGA Microarray	37.4824	1219.16	1256.64	0.704237	0.228417	Immune-M
TCGA-06-0173-01	TCGA Microarray	278.822	889.369	1168.19	0.713396	0.138624	Immune-L
TCGA-06-0219-01	TCGA Microarray	-84.6264	1001.64	917.015	0.738742	0.214475	Immune-M
TCGA-02-0339-01	TCGA Microarray	-1143.03	-575.451	-1718.48	0.938432	0.0908692	Immune-L
TCGA-28-5219-01	TCGA Microarray	-47.4621	1506.51	1459.05	0.682836	0.193003	Immune-L
TCGA-02-0114-01	TCGA Microarray	-1039.09	-153.444	-1192.53	0.908992	0.179061	Immune-L
TCGA-14-3476-01	TCGA Microarray	827.246	1385.88	2213.12	0.597956	0.108233	Immune-M
TCGA-14-1452-01	TCGA Microarray	346.138	1710.63	2056.76	0.616193	0.119248	Immune-M
TCGA-06-0145-01	TCGA Microarray	82.4814	1265.06	1347.54	0.694703	0.160387	Immune-M
TCGA-76-4934-01	TCGA Microarray	-270.539	487.091	216.552	0.804018	0.134666	Immune-M
TCGA-32-5222-01	TCGA Microarray	-876.513	-83.0675	-959.581	0.894211	0.134666	Immune-L
TCGA-12-0780-01	TCGA Microarray	-227.094	306.108	79.014	0.815858	0.138624	Immune-L
TCGA-32-4209-01	TCGA Microarray	265.462	1576	1841.46	0.640773	0.193003	Immune-M
TCGA-02-0271-01	TCGA Microarray	-394.547	380.622	-13.9246	0.82367	0.179061	Immune-L
TCGA-76-6191-01	TCGA Microarray	206.943	727.437	934.38	0.737022	0.160387	Immune-L
TCGA-02-0021-01	TCGA Microarray	-3049.66	-1012.28	-4061.94	0.999962	0.119248	Immune-L
TCGA-14-0787-01	TCGA Microarray	-207.881	933.535	725.654	0.75738	0.193003	Immune-L
TCGA-02-0057-01	TCGA Microarray	685.267	989.927	1675.19	0.659317	0.160387	Immune-M
TCGA-12-0618-01	TCGA Microarray	-635.379	-118.969	-754.348	0.880321	-0.0728032	Immune-L
TCGA-26-1799-01	TCGA Microarray	188.344	492.192	680.536	0.761688	0.119248	Immune-L
TCGA-14-1827-01	TCGA Microarray	-135.93	1197.76	1061.83	0.724249	0.193003	Immune-L
TCGA-12-0654-01	TCGA Microarray	338.594	1289.67	1628.26	0.664481	0.107469	Immune-M
TCGA-12-0703-01	TCGA Microarray	-209.002	229.594	20.5926	0.820786	0.205493	Immune-L
TCGA-27-2524-01	TCGA Microarray	338.621	1228.16	1566.78	0.671198	0.160387	Immune-M
TCGA-19-1791-01	TCGA Microarray	-914.76	-585.601	-1500.36	0.926892	0.160387	Immune-L
TCGA-28-5215-01	TCGA Microarray	299.181	1450.37	1749.55	0.651071	0.119248	Immune-H
TCGA-06-0194-01	TCGA Microarray	714.425	2065.33	2779.75	0.529298	0.119248	Immune-M
TCGA-06-0875-01	TCGA Microarray	-192.589	805.017	612.428	0.768128	0.179061	Immune-L
TCGA-15-1444-01	TCGA Microarray	125.23	1137.18	1262.41	0.703636	0.193003	Immune-M
TCGA-06-0877-01	TCGA Microarray	141.257	1002.96	1144.21	0.715858	0.160387	Immune-L
TCGA-32-4213-01	TCGA Microarray	875.088	1840.65	2715.74	0.537247	0.193003	Immune-M
TCGA-06-0155-01	TCGA Microarray	1240.37	1135.04	2375.41	0.578694	0.193003	Immune-M
TCGA-19-2620-01	TCGA Microarray	17.0567	704.785	721.842	0.757745	0.107469	Immune-L
TCGA-28-2502-01	TCGA Microarray	1043.37	1835.21	2878.58	0.516935	0.105414	Immune-M
TCGA-08-0522-01	TCGA Microarray	694.842	1773.26	2468.1	0.567545	0.018675	Immune-M
TCGA-41-4097-01	TCGA Microarray	741.706	1314.14	2055.84	0.616299	0.160387	Immune-M
TCGA-02-0001-01	TCGA Microarray	493.141	2850.34	3343.49	0.45736	0.160387	Immune-H
TCGA-14-4157-01	TCGA Microarray	-1075.94	-629.195	-1705.13	0.937753	0.193003	Immune-L
TCGA-02-2466-01	TCGA Microarray	-410.786	-37.8471	-448.633	0.858154	0.179061	Immune-L
TCGA-02-0116-01	TCGA Microarray	-1607.43	-45.5912	-1653.03	0.935069	0.119248	Immune-L
TCGA-14-1037-01	TCGA Microarray	668.659	1655.89	2324.55	0.584767	0.105414	Immune-M
TCGA-15-0742-01	TCGA Microarray	-552.999	16.3186	-536.68	0.864717	0.108233	Immune-L
TCGA-27-2528-01	TCGA Microarray	296.752	3.07429	299.826	0.79669	0.179061	Immune-L
TCGA-19-5950-01	TCGA Microarray	-332.325	455.045	122.719	0.812131	0.193003	Immune-L
TCGA-02-0043-01	TCGA Microarray	1343.33	920.255	2263.58	0.592003	0.160387	Immune-M
TCGA-32-4210-01	TCGA Microarray	-589.373	629.782	40.4092	0.819121	0.193003	Immune-L
TCGA-28-1756-01	TCGA Microarray	-154.097	511.046	356.95	0.791594	0.119248	Immune-L
TCGA-02-0456-01	TCGA Microarray	570.811	1133.75	1704.56	0.65607	0.00580517	Immune-M
TCGA-06-0187-01	TCGA Microarray	199.695	1029.92	1229.62	0.707048	0.160387	Immune-L
TCGA-02-2486-01	TCGA Microarray	435.327	2157.7	2593.02	0.552352	0.119248	Immune-M
TCGA-16-0846-01	TCGA Microarray	159.153	1329.35	1488.5	0.679671	0.160387	Immune-M
TCGA-06-0221-01	TCGA Microarray	-51.2385	1374.46	1323.23	0.697265	0.018675	Immune-M
TCGA-32-1980-01	TCGA Microarray	682.609	1558.19	2240.8	0.594695	0.119248	Immune-M
TCGA-02-0106-01	TCGA Microarray	301.123	1250.26	1551.38	0.672872	0.0298599	Immune-M
TCGA-16-0861-01	TCGA Microarray	-251.487	602.574	351.086	0.792119	0.179061	Immune-L
TCGA-26-5134-01	TCGA Microarray	-242.822	473.213	230.391	0.802808	0.119248	Immune-M
TCGA-06-0169-01	TCGA Microarray	503.557	1844.27	2347.82	0.581992	-0.0341861	Immune-M
TCGA-16-1460-01	TCGA Microarray	345.659	1183.59	1529.25	0.675272	0.119248	Immune-L
TCGA-06-0649-01	TCGA Microarray	678.783	1582.98	2261.76	0.592218	0.0298599	Immune-M
TCGA-28-5209-01	TCGA Microarray	137.05	1426.08	1563.13	0.671595	0.160387	Immune-H
TCGA-76-4929-01	TCGA Microarray	-399.873	1123.15	723.281	0.757608	0.105414	Immune-M
TCGA-06-0137-01	TCGA Microarray	-378.567	412.287	33.7203	0.819684	0.179061	Immune-L
TCGA-02-0028-01	TCGA Microarray	1174.5	2898.83	4073.33	0.359649	0.160387	Immune-H
TCGA-02-0324-01	TCGA Microarray	-143.565	556.511	412.945	0.786545	0.108233	Immune-M
TCGA-28-2506-01	TCGA Microarray	-32.3447	604.871	572.527	0.771865	0.134666	Immune-L
TCGA-14-0867-01	TCGA Microarray	399.182	875.946	1275.13	0.702308	0.107469	Immune-L
TCGA-06-0744-01	TCGA Microarray	-188.634	513.01	324.376	0.794507	0.0867621	Immune-L
TCGA-02-0024-01	TCGA Microarray	-2787.89	-1419.77	-4207.66	0.99992	0.193003	Immune-L
TCGA-02-0054-01	TCGA Microarray	-150.241	1032.58	882.34	0.742163	0.018675	Immune-M
TCGA-08-0358-01	TCGA Microarray	-499.522	246.558	-252.964	0.843057	0.0494387	Immune-L
TCGA-14-0736-01	TCGA Microarray	459.556	1439.49	1899.04	0.634261	0.134666	Immune-M
TCGA-06-0177-01	TCGA Microarray	36.9073	733.863	770.77	0.753039	0.160387	Immune-L
TCGA-32-2632-01	TCGA Microarray	519.138	1792.17	2311.3	0.586343	0.160387	Immune-M
TCGA-08-0360-01	TCGA Microarray	762.719	1879.54	2642.26	0.546313	0.179061	Immune-M
TCGA-14-1455-01	TCGA Microarray	181.865	1117.8	1299.66	0.69974	0.134666	Immune-M
TCGA-19-5955-01	TCGA Microarray	937.24	1935.18	2872.42	0.517709	0.193003	Immune-M
TCGA-06-0645-01	TCGA Microarray	932.576	2119.32	3051.9	0.494992	0.018675	Immune-M
TCGA-02-0086-01	TCGA Microarray	498.61	1562.67	2061.28	0.615671	0.160387	Immune-M
TCGA-08-0524-01	TCGA Microarray	-1020.74	-708.947	-1729.69	0.938999	0.193003	Immune-L
TCGA-06-0240-01	TCGA Microarray	-123.206	1120.79	997.581	0.73072	0.0638381	Immune-M
TCGA-02-0033-01	TCGA Microarray	794.77	2471.97	3266.74	0.467348	0.156105	Immune-H
TCGA-27-2518-01	TCGA Microarray	46.5943	404.489	451.083	0.783075	0.134666	Immune-L
TCGA-12-1098-01	TCGA Microarray	-697.199	308.457	-388.742	0.853608	0.174038	Immune-L
TCGA-02-0075-01	TCGA Microarray	648.606	1450.63	2099.24	0.611271	0.119248	Immune-M
TCGA-12-0775-01	TCGA Microarray	940.718	1716.55	2657.27	0.544467	0.0677968	Immune-M
TCGA-02-0289-01	TCGA Microarray	-124.8	-114.573	-239.374	0.841982	0.179061	Immune-L
TCGA-02-0083-01	TCGA Microarray	-400.943	475.989	75.0451	0.816194	0.119248	Immune-L
TCGA-06-0140-01	TCGA Microarray	600.131	1149.24	1749.37	0.651092	0.160387	Immune-M
TCGA-19-2624-01	TCGA Microarray	-697.203	-550.623	-1247.83	0.912345	0.160387	Immune-L
TCGA-02-0074-01	TCGA Microarray	-57.5707	583.134	525.563	0.776229	0.0908692	Immune-L
TCGA-08-0351-01	TCGA Microarray	49.9834	1129.53	1179.51	0.712231	0.134666	Immune-L
TCGA-12-1089-01	TCGA Microarray	-224.038	254.257	30.2189	0.819978	0.138624	Immune-L
TCGA-06-5858-01	TCGA Microarray	222.008	976.05	1198.06	0.710317	0.107469	Immune-L
TCGA-28-1746-01	TCGA Microarray	-100.221	354.861	254.64	0.800681	0.134666	Immune-L
TCGA-27-2521-01	TCGA Microarray	-379.712	26.1645	-353.548	0.850905	0.107469	Immune-L
TCGA-26-1442-01	TCGA Microarray	-343.332	368.959	25.6268	0.820364	0.0908692	Immune-L
TCGA-12-0822-01	TCGA Microarray	690.151	1962.58	2652.73	0.545025	0.00580517	Immune-M
TCGA-06-2564-01	TCGA Microarray	139.096	1071.95	1211.05	0.708973	0.193003	Immune-L
TCGA-08-0511-01	TCGA Microarray	43.8248	732.77	776.595	0.752476	0.160387	Immune-L
TCGA-14-2555-01	TCGA Microarray	-544.815	167.576	-377.24	0.852727	0.134666	Immune-L
TCGA-08-0347-01	TCGA Microarray	-23.152	949.413	926.261	0.737827	0.018675	Immune-L
TCGA-08-0355-01	TCGA Microarray	562.058	1266.45	1828.51	0.642231	0.176242	Immune-M
TCGA-41-2571-01	TCGA Microarray	-518.897	353.953	-164.944	0.836038	0.193003	Immune-L
TCGA-02-0070-01	TCGA Microarray	132.524	721.947	854.47	0.744899	-0.00104293	Immune-L
TCGA-02-0113-01	TCGA Microarray	-354.869	579.501	224.633	0.803312	0.107469	Immune-L
TCGA-02-0069-01	TCGA Microarray	-18.6528	-203.862	-222.515	0.840644	0.0908692	Immune-L
TCGA-76-6193-01	TCGA Microarray	1169.19	2213.01	3382.2	0.452299	0.160387	Immune-M
TCGA-02-0009-01	TCGA Microarray	1358.34	1614.55	2972.89	0.505036	0.160387	Immune-M
TCGA-06-0148-01	TCGA Microarray	-134.232	239.166	104.934	0.813652	0.119248	Immune-L
TCGA-12-0773-01	TCGA Microarray	-106.068	1102.36	996.295	0.730849	0.018675	Immune-L
TCGA-41-2575-01	TCGA Microarray	-336.679	512.335	175.656	0.807573	0.193003	Immune-L
TCGA-06-0133-01	TCGA Microarray	250.198	1414.68	1664.88	0.660455	0.160387	Immune-M
TCGA-08-0344-01	TCGA Microarray	-853.672	-531.826	-1385.5	0.920432	0.138624	Immune-L
TCGA-27-1832-01	TCGA Microarray	560.085	1722.49	2282.58	0.589753	0.105414	Immune-M
TCGA-02-0079-01	TCGA Microarray	621.113	1647.73	2268.85	0.59138	0.0298599	Immune-M
TCGA-02-0338-01	TCGA Microarray	-1150.92	-365.899	-1516.82	0.927796	0.134666	Immune-L
TCGA-28-5218-01	TCGA Microarray	382.036	-8.81722	373.219	0.790132	0.179061	Immune-L
TCGA-14-0786-01	TCGA Microarray	-411.449	672.559	261.109	0.800112	0.119248	Immune-L
TCGA-06-1800-01	TCGA Microarray	1348.82	1175.28	2524.1	0.560758	0.119248	Immune-M
TCGA-76-4935-01	TCGA Microarray	362.384	1050.39	1412.78	0.687783	0.107469	Immune-M
TCGA-14-1795-01	TCGA Microarray	-120.907	763.074	642.167	0.765325	0.107469	Immune-L
TCGA-06-5414-01	TCGA Microarray	-30.2603	1521.63	1491.37	0.679362	0.160387	Immune-L
TCGA-12-1096-01	TCGA Microarray	831.929	2132.83	2964.76	0.506066	0.193003	Immune-M
TCGA-06-5411-01	TCGA Microarray	84.0586	851.68	935.738	0.736887	0.160387	Immune-L
TCGA-06-0211-01	TCGA Microarray	62.2065	895.659	957.866	0.734687	0.193003	Immune-L
TCGA-32-4208-01	TCGA Microarray	215.965	1445.27	1661.23	0.660856	0.0677968	Immune-M
TCGA-19-1788-01	TCGA Microarray	-390.698	263.983	-126.715	0.832945	0.018675	Immune-L
TCGA-06-0146-01	TCGA Microarray	56.1802	678.562	734.743	0.756508	0.120266	Immune-L
TCGA-12-0826-01	TCGA Microarray	386.984	520.584	907.568	0.739676	0.179061	Immune-L
TCGA-14-1829-01	TCGA Microarray	608.657	1412.89	2021.54	0.620257	-0.127206	Immune-M
TCGA-06-0122-01	TCGA Microarray	260.551	1378.48	1639.03	0.663299	0.134666	Immune-M
TCGA-12-0828-01	TCGA Microarray	164.527	933.195	1097.72	0.720606	0.0638381	Immune-L
TCGA-08-0246-01	TCGA Microarray	103.719	1192.89	1296.61	0.700061	0.107469	Immune-M
TCGA-06-0126-01	TCGA Microarray	-250.11	646.876	396.766	0.788009	0.134666	Immune-L
TCGA-08-0348-01	TCGA Microarray	10.3817	935.114	945.496	0.735918	0.134666	Immune-L
TCGA-06-0414-01	TCGA Microarray	-516.452	463.194	-53.258	0.826931	0.179061	Immune-L
TCGA-26-5139-01	TCGA Microarray	630.947	1588.41	2219.35	0.597223	0.160387	Immune-H
TCGA-16-1047-01	TCGA Microarray	-121.118	385.021	263.903	0.799866	0.193003	Immune-L
TCGA-81-5910-01	TCGA Microarray	-478.666	387.142	-91.5245	0.830076	0.119248	Immune-L
TCGA-41-3393-01	TCGA Microarray	490.262	1517.6	2007.87	0.62183	0.119248	Immune-M
TCGA-28-5214-01	TCGA Microarray	248.109	1566.11	1814.22	0.643838	0.193003	Immune-H
TCGA-14-1456-01	TCGA Microarray	309.528	1131.49	1441.02	0.684767	0.134666	Immune-L
TCGA-06-0179-01	TCGA Microarray	712.258	1734.8	2447.05	0.570086	0.0298599	Immune-M
TCGA-02-0440-01	TCGA Microarray	-402.638	784.471	381.833	0.789357	0.119248	Immune-L
TCGA-32-2615-01	TCGA Microarray	487.725	1148.28	1636	0.663632	0.160387	Immune-L
TCGA-27-1834-01	TCGA Microarray	196.939	1454.68	1651.62	0.661915	0.161697	Immune-M
TCGA-06-0154-01	TCGA Microarray	453.266	1415.81	1869.07	0.637655	0.193003	Immune-M
TCGA-06-0178-01	TCGA Microarray	81.4393	1014.62	1096.05	0.720776	0.119248	Immune-M
TCGA-08-0531-01	TCGA Microarray	-671.713	427.005	-244.708	0.842404	0.160387	Immune-L
TCGA-06-0190-01	TCGA Microarray	1073.17	1606.32	2679.48	0.541728	0.160387	Immune-M
TCGA-02-2483-01	TCGA Microarray	32.92	945.645	978.565	0.732623	0.193003	Immune-L
TCGA-06-5417-01	TCGA Microarray	-637.854	178.818	-459.036	0.858937	0.107469	Immune-L
TCGA-02-0269-01	TCGA Microarray	-786.234	-545.075	-1331.31	0.917294	0.120266	Immune-L
TCGA-06-0158-01	TCGA Microarray	41.9223	985.541	1027.46	0.727718	0.160387	Immune-M
TCGA-06-0162-01	TCGA Microarray	76.2113	1850.85	1927.06	0.631075	0.160387	Immune-M
TCGA-06-0208-01	TCGA Microarray	-32.9281	672.874	639.946	0.765535	0.138624	Immune-L
TCGA-06-6391-01	TCGA Microarray	-290.871	189.248	-101.623	0.830902	0.160387	Immune-L
TCGA-12-1600-01	TCGA Microarray	39.1275	681.052	720.179	0.757905	0.179061	Immune-L
TCGA-14-0817-01	TCGA Microarray	537.663	1737.12	2274.79	0.590676	0.179061	Immune-M
TCGA-02-0052-01	TCGA Microarray	223.031	1796.86	2019.89	0.620447	0.160387	Immune-H
TCGA-19-2619-01	TCGA Microarray	75.9428	289.949	365.892	0.790791	0.160387	Immune-L
TCGA-16-1055-01	TCGA Microarray	805.516	1273	2078.51	0.613676	0.160387	Immune-M
TCGA-12-1088-01	TCGA Microarray	546.163	1356	1902.16	0.633906	0.160387	Immune-M
TCGA-02-0107-01	TCGA Microarray	1514.81	2241.53	3756.34	0.40266	0.119248	Immune-M
TCGA-06-0394-01	TCGA Microarray	307.493	1186.75	1494.24	0.679053	0.193003	Immune-M
TCGA-06-0128-01	TCGA Microarray	258.327	1372.1	1630.42	0.664244	0.179061	Immune-M
TCGA-06-0648-01	TCGA Microarray	-594.986	164.412	-430.575	0.85679	0.107469	Immune-L
TCGA-28-5204-01	TCGA Microarray	-815.741	-578.524	-1394.27	0.920934	0.119248	Immune-L
TCGA-06-0745-01	TCGA Microarray	273.072	1136.32	1409.39	0.688143	-0.170545	Immune-L
TCGA-06-0175-01	TCGA Microarray	-2.53025	1227.99	1225.46	0.707479	0.193003	Immune-L
TCGA-06-1804-01	TCGA Microarray	-49.2166	482.185	432.968	0.784726	0.107469	Immune-L
TCGA-26-1439-01	TCGA Microarray	663.18	1258.48	1921.66	0.631691	0.228417	Immune-M
TCGA-06-0201-01	TCGA Microarray	734.614	2136.77	2871.38	0.51784	0.134666	Immune-M
TCGA-76-4931-01	TCGA Microarray	7.97203	803.061	811.033	0.749137	0.119248	Immune-L
TCGA-12-0819-01	TCGA Microarray	-344.342	243.852	-100.49	0.830809	0.193003	Immune-L
TCGA-14-1823-01	TCGA Microarray	385.926	1854.02	2239.94	0.594796	0.179061	Immune-M
TCGA-08-0521-01	TCGA Microarray	-181.331	821.918	640.587	0.765474	0.119248	Immune-M
TCGA-28-6450-01	TCGA Microarray	-252.129	734.881	482.753	0.780176	0.193003	Immune-L
TCGA-02-0007-01	TCGA Microarray	-2719.54	-1339.19	-4058.74	0.999958	0.107469	Immune-L
TCGA-19-1390-01	TCGA Microarray	-977.961	1.85293	-976.108	0.895294	0.193003	Immune-L
TCGA-06-0156-01	TCGA Microarray	299.528	1409.28	1708.81	0.655599	0.119248	Immune-M
TCGA-06-0237-01	TCGA Microarray	46.9531	926.509	973.463	0.733132	0.193003	Immune-M
TCGA-19-1385-01	TCGA Microarray	1437.13	1592.62	3029.75	0.497815	0.193003	Immune-M
TCGA-76-4928-01	TCGA Microarray	39.5917	1099.16	1138.75	0.716417	0.134666	Immune-M
TCGA-06-0686-01	TCGA Microarray	-167.218	498.313	331.095	0.793907	0.00580517	Immune-L
TCGA-02-0285-01	TCGA Microarray	264.325	1097.27	1361.59	0.693217	0.134666	Immune-M
TCGA-19-2623-01	TCGA Microarray	745.918	1334.22	2080.14	0.613487	0.160387	Immune-M
TCGA-06-0192-01	TCGA Microarray	904.92	2114.85	3019.77	0.499085	0.138624	Immune-M
TCGA-06-2558-01	TCGA Microarray	353.111	830.608	1183.72	0.711797	0.134666	Immune-L
TCGA-28-1750-01	TCGA Microarray	361.207	1117.36	1478.57	0.68074	0.138624	Immune-M
TCGA-06-0644-01	TCGA Microarray	889.856	1591.17	2481.02	0.565982	0.107469	Immune-M
TCGA-06-0185-01	TCGA Microarray	-181.851	779.311	597.46	0.769533	0.134666	Immune-L
TCGA-06-2570-01	TCGA Microarray	174.122	1055.88	1230	0.707009	0.107469	Immune-L
TCGA-12-3646-01	TCGA Microarray	-532.051	161.316	-370.734	0.852228	0.193003	Immune-L
TCGA-76-6282-01	TCGA Microarray	1064.95	2001.96	3066.91	0.493076	0.160387	Immune-M
TCGA-08-0518-01	TCGA Microarray	-399.391	323.631	-75.7592	0.828783	0.193003	Immune-L
TCGA-02-2470-01	TCGA Microarray	543.11	1399.02	1942.13	0.629358	0.193003	Immune-M
TCGA-19-5954-01	TCGA Microarray	-42.5149	1033.43	990.917	0.731387	0.160387	Immune-L
TCGA-06-0743-01	TCGA Microarray	28.5398	685.327	713.867	0.758509	0.0513483	Immune-L
TCGA-06-0214-01	TCGA Microarray	392.72	1271.11	1663.83	0.66057	0.138624	Immune-M
TCGA-02-0003-01	TCGA Microarray	1250.01	3208.24	4458.25	0.306381	0.160387	Immune-H
TCGA-32-1979-01	TCGA Microarray	448.165	1769.56	2217.73	0.597414	0.160387	Immune-M
TCGA-19-0963-01	TCGA Microarray	211.923	524.829	736.752	0.756315	0.134666	Immune-L
TCGA-87-5896-01	TCGA Microarray	-222.304	570.433	348.129	0.792384	0.193003	Immune-L
TCGA-06-1087-01	TCGA Microarray	239.321	-315.277	-75.9563	0.828799	0.0513483	Immune-L
TCGA-41-2573-01	TCGA Microarray	-31.309	832.407	801.098	0.750103	0.160387	Immune-L
TCGA-08-0350-01	TCGA Microarray	77.4121	985.97	1063.38	0.724092	0.0720553	Immune-M
TCGA-06-0166-01	TCGA Microarray	102.712	841.005	943.717	0.736095	0.193003	Immune-M
TCGA-06-0189-01	TCGA Microarray	1309.84	1761.03	3070.87	0.49257	0.160387	Immune-M
TCGA-06-2569-01	TCGA Microarray	162.252	-815.766	-653.514	0.873204	0.107469	Immune-L
TCGA-19-0957-01	TCGA Microarray	354.331	1394.83	1749.16	0.651115	0.193003	Immune-L
TCGA-14-0865-01	TCGA Microarray	-898.282	44.4918	-853.79	0.887152	0.138624	Immune-L
TCGA-16-1063-01	TCGA Microarray	151.654	698.434	850.087	0.745328	0.0638381	Immune-L
TCGA-08-0354-01	TCGA Microarray	-180.635	1140.91	960.277	0.734447	0.108233	Immune-L
TCGA-76-4925-01	TCGA Microarray	-489.257	206.756	-282.501	0.84538	0.107469	Immune-L
TCGA-14-1396-01	TCGA Microarray	-182.237	525.811	343.574	0.792792	0.15568	Immune-L
TCGA-12-0778-01	TCGA Microarray	734.813	1402.04	2136.85	0.606892	0.120266	Immune-M
TCGA-26-1443-01	TCGA Microarray	-379.42	-29.2245	-408.644	0.855126	0.228417	Immune-L
TCGA-02-0333-01	TCGA Microarray	-936.953	-169.707	-1106.66	0.903666	0.193003	Immune-L
TCGA-28-1752-01	TCGA Microarray	972.905	1874.08	2846.99	0.5209	0.018675	Immune-M
TCGA-12-3649-01	TCGA Microarray	-52.6295	181.245	128.615	0.811626	0.160387	Immune-L
TCGA-14-0790-01	TCGA Microarray	-407.752	-43.6346	-451.387	0.858362	0.179061	Immune-L
TCGA-28-2514-01	TCGA Microarray	-130.553	414.077	283.523	0.798134	0.119248	Immune-L
TCGA-02-0085-01	TCGA Microarray	1057.51	1610.87	2668.38	0.543097	0.160387	Immune-M
TCGA-06-5859-01	TCGA Microarray	38.4381	1318.2	1356.64	0.693741	0.193003	Immune-M
TCGA-02-0326-01	TCGA Microarray	252.862	1056.53	1309.39	0.698719	0.134666	Immune-M
TCGA-02-0451-01	TCGA Microarray	267.481	1765.67	2033.15	0.61892	0.107469	Immune-M
TCGA-14-1459-01	TCGA Microarray	-455.777	543.822	88.0449	0.81509	0.179061	Immune-L
TCGA-08-0529-01	TCGA Microarray	-106.718	855.744	749.026	0.755136	0.107469	Immune-L
TCGA-12-1093-01	TCGA Microarray	663.627	1534.1	2197.73	0.599766	0.179061	Immune-M
TCGA-32-1973-01	TCGA Microarray	123.755	1070.95	1194.71	0.710663	0.138624	Immune-M
TCGA-02-0046-01	TCGA Microarray	731.183	1889.32	2620.51	0.548985	0.160387	Immune-H
TCGA-06-0879-01	TCGA Microarray	135.334	838.022	973.356	0.733143	0.205493	Immune-L
TCGA-12-1097-01	TCGA Microarray	74.5889	795.013	869.602	0.743415	0.193003	Immune-L
TCGA-14-0871-01	TCGA Microarray	-291.297	-927.169	-1218.47	0.910572	0.179061	Immune-L
TCGA-28-2510-01	TCGA Microarray	225.814	424.221	650.035	0.764581	0.119248	Immune-L
TCGA-08-0244-01	TCGA Microarray	-356.641	679.588	322.947	0.794634	0.0908692	Immune-L
TCGA-41-5651-01	TCGA Microarray	-508.621	-176.672	-685.292	0.875467	0.107469	Immune-L
TCGA-76-6192-01	TCGA Microarray	372.862	1240.6	1613.46	0.666103	0.119248	Immune-L
TCGA-12-0772-01	TCGA Microarray	539.827	1382.73	1922.56	0.631588	0.00580517	Immune-M
TCGA-12-0619-01	TCGA Microarray	238.403	1521.42	1759.82	0.649926	0.122795	Immune-M
TCGA-02-0016-01	TCGA Microarray	-453.753	284.795	-168.958	0.836361	0.120266	Immune-L
TCGA-02-0071-01	TCGA Microarray	368.164	1213.81	1581.97	0.669544	0.107469	Immune-M
TCGA-32-1977-01	TCGA Microarray	1111.85	1684.57	2796.42	0.527221	0.119248	Immune-M
TCGA-02-0080-01	TCGA Microarray	-415.774	-114.916	-530.69	0.864275	0.0908692	Immune-L
TCGA-32-1991-01	TCGA Microarray	67.8422	1290.65	1358.49	0.693545	0.193003	Immune-M
TCGA-06-0147-01	TCGA Microarray	1550.03	3149.42	4699.44	0.272495	0.191518	Immune-H
TCGA-06-0176-01	TCGA Microarray	682.847	1344.58	2027.43	0.619579	0.160387	Immune-M
TCGA-06-0210-01	TCGA Microarray	208.843	1461.35	1670.19	0.659869	0.193003	Immune-M
TCGA-02-0281-01	TCGA Microarray	-1159.81	-816.641	-1976.45	0.950837	0.160387	Immune-L
TCGA-32-1982-01	TCGA Microarray	744.695	1702.62	2447.31	0.570054	0.193003	Immune-M
TCGA-26-5135-01	TCGA Microarray	371.342	1064.43	1435.77	0.685328	0.107469	Immune-M
TCGA-02-0039-01	TCGA Microarray	302.837	1327.75	1630.59	0.664226	0.134666	Immune-M
TCGA-02-0099-01	TCGA Microarray	913.251	967.79	1881.04	0.636301	0.119248	Immune-L
TCGA-28-5216-01	TCGA Microarray	-808.27	332.707	-475.563	0.860177	0.119248	Immune-L
TCGA-06-0142-01	TCGA Microarray	249.269	832.833	1082.1	0.722194	0.018675	Immune-L
TCGA-02-0430-01	TCGA Microarray	-33.2544	826.917	793.663	0.750824	0.119248	Immune-L
TCGA-08-0517-01	TCGA Microarray	-619.848	-6.45443	-626.302	0.87125	0.107469	Immune-L
TCGA-08-0390-01	TCGA Microarray	136.909	1748.01	1884.92	0.635861	0.143647	Immune-M
TCGA-19-1789-01	TCGA Microarray	-792.413	-195.87	-988.282	0.896089	-0.0718705	Immune-L
TCGA-02-0439-01	TCGA Microarray	-182.217	752.263	570.046	0.772096	0.134666	Immune-L
TCGA-41-3392-01	TCGA Microarray	32.5046	1042.92	1075.42	0.722872	0.160387	Immune-L
TCGA-02-0064-01	TCGA Microarray	1280.63	2002.86	3283.5	0.465173	0.119248	Immune-M
TCGA-08-0380-01	TCGA Microarray	493.331	1868.66	2361.99	0.580299	0.138624	Immune-M
TCGA-06-0939-01	TCGA Microarray	878.03	2039.69	2917.72	0.512009	0.103211	Immune-M
TCGA-16-1056-01	TCGA Microarray	580.101	822.8	1402.9	0.688834	0.193003	Immune-L
TCGA-27-1835-01	TCGA Microarray	-336.283	-263.895	-600.178	0.869361	0.179061	Immune-L
TCGA-16-1062-01	TCGA Microarray	-68.971	340.058	271.087	0.799232	0.138624	Immune-L
TCGA-06-0882-01	TCGA Microarray	389.91	1389.19	1779.1	0.647773	0.160387	Immune-L
TCGA-06-6390-01	TCGA Microarray	651.289	1300.48	1951.77	0.628258	0.160387	Immune-L
TCGA-06-2557-01	TCGA Microarray	448.528	1937.71	2386.24	0.577397	0.193003	Immune-M
TCGA-02-0068-01	TCGA Microarray	569.854	1178.8	1748.65	0.651172	0.160387	Immune-M
TCGA-08-0509-01	TCGA Microarray	912.602	2276.63	3189.23	0.477377	0.119248	Immune-M
TCGA-06-1801-01	TCGA Microarray	21.8122	262.24	284.052	0.798087	0.193003	Immune-L
TCGA-06-0124-01	TCGA Microarray	557.379	1446.29	2003.67	0.622313	0.193003	Immune-M
TCGA-28-2509-01	TCGA Microarray	-238.779	1006.61	767.827	0.753323	0.134666	Immune-M
TCGA-26-5136-01	TCGA Microarray	-1273.36	-243.102	-1516.47	0.927776	-0.0932351	Immune-L
TCGA-06-1805-01	TCGA Microarray	792.186	1796.68	2588.86	0.552861	0.193003	Immune-M
TCGA-19-5959-01	TCGA Microarray	-98.0944	243.63	145.536	0.810172	0.107469	Immune-L
TCGA-02-0317-01	TCGA Microarray	-714.506	-552.203	-1266.71	0.913476	0.134666	Immune-L
TCGA-14-0813-01	TCGA Microarray	-176.566	5.89656	-170.67	0.836498	0.174038	Immune-L
TCGA-06-0409-01	TCGA Microarray	1002.18	2330.09	3332.27	0.458824	-0.0286098	Immune-M
TCGA-19-2629-01	TCGA Microarray	193.864	1232.49	1426.35	0.686335	0.160387	Immune-M
TCGA-15-1447-01	TCGA Microarray	-389.514	-185.333	-574.846	0.867518	0.179061	Immune-L
TCGA-14-1825-01	TCGA Microarray	-524.778	185.586	-339.193	0.849796	-0.0341861	Immune-L
TCGA-06-5413-01	TCGA Microarray	753.958	1467.75	2221.7	0.596946	0.160387	Immune-M
TCGA-19-5947-01	TCGA Microarray	1455.93	2001.17	3457.1	0.442466	0.193003	Immune-M
TCGA-27-2523-01	TCGA Microarray	-477.767	417.73	-60.0371	0.82749	0.107469	Immune-L
TCGA-12-0818-01	TCGA Microarray	-507.896	-37.4668	-545.363	0.865357	-0.0286098	Immune-L
TCGA-41-3915-01	TCGA Microarray	668.415	1500.15	2168.56	0.603186	0.160387	Immune-M
TCGA-19-1388-01	TCGA Microarray	53.5601	1410.83	1464.39	0.682263	0.228417	Immune-M
TCGA-12-0820-01	TCGA Microarray	107.836	129.065	236.901	0.802238	0.214475	Immune-L
TCGA-14-1034-01	TCGA Microarray	164.529	1367.44	1531.97	0.674977	0.179061	Immune-M
TCGA-06-2566-01	TCGA Microarray	204.049	1111.5	1315.55	0.698072	0.179061	Immune-M
TCGA-02-0089-01	TCGA Microarray	443.211	1331.38	1774.59	0.648277	0.119248	Immune-M
TCGA-06-0646-01	TCGA Microarray	380.066	1473.7	1853.77	0.639384	0.160387	Immune-L
TCGA-15-1449-01	TCGA Microarray	-380.186	-117.099	-497.286	0.861799	0.193003	Immune-L
TCGA-02-0048-01	TCGA Microarray	-768.187	-193.79	-961.977	0.894368	0.134666	Immune-L
TCGA-06-0650-01	TCGA Microarray	1256.42	1792.08	3048.51	0.495425	0.119248	Immune-M
TCGA-08-0525-01	TCGA Microarray	123.832	1191.88	1315.71	0.698056	0.119248	Immune-M
TCGA-02-0060-01	TCGA Microarray	1604.92	2683.31	4288.23	0.330041	0.160387	Immune-H
TCGA-19-5952-01	TCGA Microarray	670.135	1012.98	1683.11	0.658443	0.160387	Immune-M
TCGA-32-2634-01	TCGA Microarray	-196.26	242.246	45.9856	0.818652	0.119248	Immune-L
TCGA-06-0197-01	TCGA Microarray	535.267	2047.54	2582.81	0.553601	0.119248	Immune-M
TCGA-28-5207-01	TCGA Microarray	114.127	2817.59	2931.72	0.510243	0.156105	Immune-H
TCGA-08-0352-01	TCGA Microarray	367.603	1076.6	1444.21	0.684426	0.132912	Immune-M
TCGA-02-0058-01	TCGA Microarray	395.971	1806.14	2202.11	0.599251	0.160387	Immune-H
TCGA-26-1438-01	TCGA Microarray	1009.17	2323.59	3332.76	0.45876	0.160387	Immune-M
TCGA-28-2513-01	TCGA Microarray	932.687	1927.74	2860.43	0.519214	0.193003	Immune-M
TCGA-28-1751-01	TCGA Microarray	872.001	1703.79	2575.79	0.554459	0.134666	Immune-M
TCGA-12-3651-01	TCGA Microarray	-94.4418	901.428	806.986	0.749531	0.179061	Immune-L
TCGA-32-2495-01	TCGA Microarray	-330.11	775.771	445.661	0.78357	0.228417	Immune-L
TCGA-19-0964-01	TCGA Microarray	-827.139	110.4	-716.739	0.877689	0.119248	Immune-L
TCGA-08-0346-01	TCGA Microarray	554.169	1750.92	2305.09	0.587082	0.107469	Immune-M
TCGA-27-1830-01	TCGA Microarray	646.634	1368.96	2015.6	0.620941	0.105414	Immune-M
TCGA-06-0184-01	TCGA Microarray	517.651	1671.42	2189.07	0.600782	0.193003	Immune-M
TCGA-12-3652-01	TCGA Microarray	-473.032	360.418	-112.614	0.831798	0.160387	Immune-L
TCGA-28-1755-01	TCGA Microarray	-668.819	74.7747	-594.044	0.868916	0.0638381	Immune-L
TCGA-14-3477-01	TCGA Microarray	-1019.92	-146.511	-1166.43	0.907388	0.107469	Immune-L
TCGA-16-0849-01	TCGA Microarray	156.338	873.446	1029.78	0.727485	0.228417	Immune-L
TCGA-14-1402-01	TCGA Microarray	147.058	713.866	860.924	0.744266	0.120266	Immune-L
TCGA-19-0962-01	TCGA Microarray	236.434	787.227	1023.66	0.728101	0.179061	Immune-L
TCGA-06-2559-01	TCGA Microarray	3.33251	598.971	602.303	0.769078	0.160387	Immune-L
TCGA-06-0747-01	TCGA Microarray	-731.374	154.319	-577.055	0.867679	0.160387	Immune-L
TCGA-06-1086-01	TCGA Microarray	951.706	535.707	1487.41	0.679788	0.193003	Immune-L
TCGA-12-1091-01	TCGA Microarray	-190.65	643.693	453.043	0.782896	0.138624	Immune-L
TCGA-16-0850-01	TCGA Microarray	-1164.03	-1063.87	-2227.9	0.961618	-0.00851249	Immune-L
TCGA-02-0087-01	TCGA Microarray	29.8996	1206.18	1236.08	0.706377	0.179061	Immune-M
TCGA-06-0139-01	TCGA Microarray	1470.83	2935.41	4406.24	0.31364	0.160387	Immune-H
TCGA-06-0152-01	TCGA Microarray	319.235	1539.74	1858.97	0.638797	0.193003	Immune-M
TCGA-76-4927-01	TCGA Microarray	-109.914	1535.17	1425.26	0.686451	0.119248	Immune-M
TCGA-02-0104-01	TCGA Microarray	-947.16	-541.192	-1488.35	0.926229	0.018675	Immune-L
TCGA-12-0670-01	TCGA Microarray	-212.748	744.677	531.929	0.77564	0.15568	Immune-L
TCGA-14-1458-01	TCGA Microarray	-569.898	189.97	-379.928	0.852933	0.179061	Immune-L
TCGA-02-0004-01	TCGA Microarray	2016.25	1567.58	3583.83	0.425708	0.193003	Immune-M
TCGA-12-3648-01	TCGA Microarray	-207.832	472.327	264.495	0.799813	0.179061	Immune-M
TCGA-41-2572-01	TCGA Microarray	197.504	848.997	1046.5	0.725799	0.134666	Immune-M
TCGA-06-0130-01	TCGA Microarray	1428.21	2787.27	4215.48	0.340102	0.193003	Immune-H
TCGA-06-0749-01	TCGA Microarray	-54.4868	1228.85	1174.36	0.712761	0.105414	Immune-L
TCGA-19-4068-01	TCGA Microarray	-130.849	889.736	758.887	0.754186	0.193003	Immune-M
TCGA-06-0167-01	TCGA Microarray	-199.977	91.3256	-108.651	0.831475	-0.0650224	Immune-L
TCGA-12-3644-01	TCGA Microarray	325.242	1309.82	1635.06	0.663735	0.193003	Immune-M
TCGA-12-0829-01	TCGA Microarray	559.181	1494.95	2054.13	0.616498	0.105414	Immune-M
TCGA-14-1821-01	TCGA Microarray	-968.146	-191.85	-1160	0.906991	0.0677968	Immune-L
TCGA-12-0776-01	TCGA Microarray	918.758	2347.56	3266.32	0.467404	0.119248	Immune-M
TCGA-28-2501-01	TCGA Microarray	227.832	1273.27	1501.11	0.678313	0.119248	Immune-M
TCGA-14-1451-01	TCGA Microarray	478.897	1115.17	1594.07	0.668224	0.0298599	Immune-M
TCGA-12-5301-01	TCGA Microarray	-398.049	1137.59	739.543	0.756047	0.119248	Immune-M
TCGA-32-1976-01	TCGA Microarray	4.17426	792.505	796.679	0.750531	0.160387	Immune-L
TCGA-27-2519-01	TCGA Microarray	606.406	1665.26	2271.67	0.591046	0.193003	Immune-M
TCGA-02-0102-01	TCGA Microarray	112.231	352.955	465.185	0.781786	0.107469	Immune-L
TCGA-02-0023-01	TCGA Microarray	-127.017	830.024	703.007	0.759547	0.0638381	Immune-L
TCGA-19-1387-01	TCGA Microarray	19.3958	820.427	839.823	0.746331	0.119248	Immune-L
TCGA-02-0034-01	TCGA Microarray	1387.83	2846.73	4234.56	0.337467	0.193003	Immune-H
TCGA-12-1598-01	TCGA Microarray	-106.092	960.071	853.979	0.744947	-0.00104293	Immune-L
TCGA-16-1048-01	TCGA Microarray	359.715	1162.22	1521.93	0.676064	0.160387	Immune-L
TCGA-06-0878-01	TCGA Microarray	433.564	1312.2	1745.76	0.651493	0.228417	Immune-M
TCGA-12-1092-01	TCGA Microarray	1051.85	1961.14	3012.99	0.499947	0.160387	Immune-M
TCGA-08-0375-01	TCGA Microarray	-481.108	542.961	61.8534	0.817312	0.179061	Immune-L
TCGA-06-5416-01	TCGA Microarray	-909.044	-43.6575	-952.701	0.893758	0.107469	Immune-L
TCGA-19-5956-01	TCGA Microarray	-1230.17	-524.162	-1754.33	0.940237	0.156105	Immune-L
TCGA-27-1837-01	TCGA Microarray	1.85516	853.084	854.939	0.744853	0.179061	Immune-M
TCGA-02-0266-01	TCGA Microarray	-41.7507	352.612	310.862	0.79571	0.107469	Immune-L
TCGA-08-0356-01	TCGA Microarray	611.106	1328.48	1939.59	0.629648	0.134666	Immune-M
TCGA-28-1745-01	TCGA Microarray	776.507	1749.71	2526.22	0.5605	0.160387	Immune-M
TCGA-02-0321-01	TCGA Microarray	-189.405	478.967	289.562	0.797599	0.179061	Immune-L
TCGA-32-2491-01	TCGA Microarray	375.488	1464.41	1839.9	0.640949	0.160387	Immune-M
TCGA-06-0143-01	TCGA Microarray	571.834	1518.67	2090.5	0.612285	0.160387	Immune-M
TCGA-08-0516-01	TCGA Microarray	-563.306	347.607	-215.699	0.840102	0.0873807	Immune-L
TCGA-08-0385-01	TCGA Microarray	-462.973	295.132	-167.841	0.836271	-0.00851249	Immune-L
TCGA-06-0164-01	TCGA Microarray	1184.91	1816.78	3001.69	0.501383	0.119248	Immune-M
TCGA-02-0111-01	TCGA Microarray	770.288	1972.47	2742.76	0.533898	0.119248	Immune-M
TCGA-08-0512-01	TCGA Microarray	760.777	1649.22	2409.99	0.574547	0.119248	Immune-M
TCGA-19-0955-01	TCGA Microarray	303.245	965.014	1268.26	0.703026	0.134666	Immune-M
TCGA-14-0781-01	TCGA Microarray	813.549	1520.18	2333.73	0.583673	0.160387	Immune-M
TCGA-02-0047-01	TCGA Microarray	-2478.28	-1339.89	-3818.17	0.999009	0.119248	Immune-L
TCGA-06-0412-01	TCGA Microarray	612.82	1601.82	2214.64	0.597778	0.156105	Immune-M
TCGA-06-0129-01	TCGA Microarray	-402.695	1289.59	886.9	0.741714	0.107469	Immune-M
TCGA-02-0325-01	TCGA Microarray	-161.666	380.406	218.74	0.803827	0.120266	Immune-L
TCGA-12-1095-01	TCGA Microarray	719.061	1749.69	2468.75	0.567466	0.179061	Immune-M
TCGA-02-0027-01	TCGA Microarray	1371.46	3077.63	4449.1	0.307661	0.193003	Immune-H
TCGA-76-4926-01	TCGA RNA-Seq	-674.992	81.9765	-593.015	0.868841	-0.171993	Immune-L
TCGA-14-0817-01	TCGA RNA-Seq	250.138	1606.57	1856.71	0.639052	-0.0288526	Immune-L
TCGA-12-0616-01	TCGA RNA-Seq	-463.634	653.568	189.935	0.806335	0.0188335	Immune-L
TCGA-06-0184-01	TCGA RNA-Seq	283.044	1531.82	1814.86	0.643765	-0.194542	Immune-L
TCGA-27-2519-01	TCGA RNA-Seq	143.24	1350.73	1493.97	0.679082	-0.182701	Immune-L
TCGA-02-0047-01	TCGA RNA-Seq	188.18	889.496	1077.68	0.722643	-0.213355	Immune-L
TCGA-15-0742-01	TCGA RNA-Seq	-951.628	-131.828	-1083.46	0.902202	-0.112744	Immune-L
TCGA-06-0178-01	TCGA RNA-Seq	-257.869	909.184	651.315	0.76446	-0.0288526	Immune-L
TCGA-12-1597-01	TCGA RNA-Seq	-518.935	356.868	-162.067	0.835806	-0.213355	Immune-L
TCGA-06-0211-01	TCGA RNA-Seq	83.3692	1101.45	1184.82	0.711684	-0.144849	Immune-L
TCGA-26-5136-01	TCGA RNA-Seq	114.131	1165.25	1279.38	0.701864	-0.100281	Immune-L
TCGA-06-0882-01	TCGA RNA-Seq	94.5144	1243.31	1337.82	0.695728	-0.182701	Immune-L
TCGA-12-3652-01	TCGA RNA-Seq	-932.656	28.7309	-903.926	0.890524	0.0188335	Immune-L
TCGA-28-2499-01	TCGA RNA-Seq	-476.644	496.437	19.7931	0.820853	-0.112744	Immune-L
TCGA-28-1747-01	TCGA RNA-Seq	-428.529	1137.64	709.112	0.758963	-0.194542	Immune-L
TCGA-19-1390-01	TCGA RNA-Seq	-1172.65	-307.935	-1480.59	0.925798	-0.112744	Immune-L
TCGA-06-0646-01	TCGA RNA-Seq	75.9958	1145.35	1221.35	0.707906	-0.194542	Immune-L
TCGA-28-5209-01	TCGA RNA-Seq	-517.821	-48.2152	-566.036	0.866874	-0.194542	Immune-L
TCGA-06-5856-01	TCGA RNA-Seq	-64.163	583.74	519.577	0.776783	-0.194542	Immune-L
TCGA-16-0846-01	TCGA RNA-Seq	-178.926	1161.92	982.996	0.73218	-0.120578	Immune-L
TCGA-06-0649-01	TCGA RNA-Seq	418.912	1368.69	1787.6	0.646822	-0.182701	Immune-L
TCGA-06-0125-01	TCGA RNA-Seq	-549.316	-167.532	-716.848	0.877697	-0.194542	Immune-L
TCGA-06-5858-01	TCGA RNA-Seq	-15.4065	688.921	673.515	0.762355	-0.194542	Immune-L
TCGA-26-1442-01	TCGA RNA-Seq	-694.638	24.9636	-669.674	0.874357	-0.112744	Immune-L
TCGA-06-5859-01	TCGA RNA-Seq	-229.519	947.123	717.603	0.758151	-0.194542	Immune-L
TCGA-02-2483-01	TCGA RNA-Seq	-299.924	622.349	322.426	0.79468	-0.194542	Immune-L
TCGA-28-5204-01	TCGA RNA-Seq	-467.922	449.623	-18.2992	0.824034	-0.112744	Immune-L
TCGA-06-0157-01	TCGA RNA-Seq	-37.3217	666.657	629.336	0.766536	-0.182701	Immune-L
TCGA-32-1980-01	TCGA RNA-Seq	401.673	1319.85	1721.52	0.654189	-0.120578	Immune-L
TCGA-06-0158-01	TCGA RNA-Seq	-255.283	812.155	556.872	0.773324	-0.213355	Immune-L
TCGA-12-0821-01	TCGA RNA-Seq	-450.568	-97.6674	-548.236	0.865568	-0.194542	Immune-L
TCGA-06-5411-01	TCGA RNA-Seq	-206.85	484.519	277.668	0.798651	-0.194542	Immune-L
TCGA-28-5213-01	TCGA RNA-Seq	780.353	1987.64	2768	0.530762	-0.100281	Immune-L
TCGA-76-4931-01	TCGA RNA-Seq	-965.181	-181.163	-1146.34	0.906145	-0.112744	Immune-L
TCGA-27-2523-01	TCGA RNA-Seq	-886.309	-25.0547	-911.364	0.89102	-0.194542	Immune-L
TCGA-19-2624-01	TCGA RNA-Seq	-1289.55	-792.645	-2082.19	0.95553	-0.0525951	Immune-L
TCGA-14-1825-01	TCGA RNA-Seq	-809.248	-76.0797	-885.328	0.889278	-0.126164	Immune-L
TCGA-41-2572-01	TCGA RNA-Seq	-235.991	605.226	369.235	0.790491	-0.100281	Immune-L
TCGA-32-1970-01	TCGA RNA-Seq	-553.204	101.766	-451.439	0.858365	-0.112744	Immune-L
TCGA-14-0871-01	TCGA RNA-Seq	-444.436	-649.784	-1094.22	0.902882	-0.194542	Immune-L
TCGA-26-5135-01	TCGA RNA-Seq	-7.80957	764.858	757.049	0.754363	-0.194542	Immune-L
TCGA-06-2558-01	TCGA RNA-Seq	-25.9688	488.198	462.229	0.782057	-0.194542	Immune-L
TCGA-76-4927-01	TCGA RNA-Seq	312.748	821.715	1134.46	0.716856	-0.194542	Immune-L
TCGA-28-5220-01	TCGA RNA-Seq	-403.868	743.215	339.347	0.79317	-0.182701	Immune-L
TCGA-27-2521-01	TCGA RNA-Seq	-840.017	-326.783	-1166.8	0.907411	-0.194542	Immune-L
TCGA-06-0129-01	TCGA RNA-Seq	-701.905	1037.16	335.256	0.793536	-0.182701	Immune-L
TCGA-14-1823-01	TCGA RNA-Seq	68.55	1481.21	1549.76	0.673048	-0.150739	Immune-L
TCGA-27-2528-01	TCGA RNA-Seq	-158.667	-382.077	-540.744	0.865017	-0.194542	Immune-L
TCGA-06-0174-01	TCGA RNA-Seq	-649.621	-110.834	-760.454	0.880746	-0.171993	Immune-L
TCGA-27-2524-01	TCGA RNA-Seq	7.11181	920.472	927.584	0.737695	-0.194542	Immune-L
TCGA-14-0790-01	TCGA RNA-Seq	-818.271	-467.165	-1285.44	0.914591	-0.0365487	Immune-L
TCGA-06-2570-01	TCGA RNA-Seq	-256.664	886.496	629.832	0.766489	-0.194542	Immune-L
TCGA-32-2634-01	TCGA RNA-Seq	-649.868	-250.072	-899.94	0.890257	-0.194542	Immune-L
TCGA-06-0219-01	TCGA RNA-Seq	-246.95	868.496	621.546	0.76727	-0.182701	Immune-L
TCGA-06-2563-01	TCGA RNA-Seq	-320.99	362.67	41.6798	0.819014	-0.100281	Immune-L
TCGA-12-0618-01	TCGA RNA-Seq	-957.633	-413.988	-1371.62	0.919634	-0.112744	Immune-L
TCGA-19-1787-01	TCGA RNA-Seq	-247.686	802.939	555.253	0.773474	-0.194542	Immune-L
TCGA-32-2638-01	TCGA RNA-Seq	268.646	1079.87	1348.52	0.694599	-0.194542	Immune-L
TCGA-28-5215-01	TCGA RNA-Seq	452.601	852.939	1305.54	0.699124	-0.194542	Immune-L
TCGA-06-5417-01	TCGA RNA-Seq	-837.757	-183.689	-1021.45	0.898239	-0.194542	Immune-L
TCGA-76-4925-01	TCGA RNA-Seq	-824.713	-311.526	-1136.24	0.905517	-0.0655741	Immune-L
TCGA-28-5207-01	TCGA RNA-Seq	98.2041	385.98	484.184	0.780044	-0.182701	Immune-L
TCGA-06-0686-01	TCGA RNA-Seq	-376.051	364.371	-11.6794	0.823483	-0.213355	Immune-L
TCGA-28-5216-01	TCGA RNA-Seq	-67.0915	525.578	458.486	0.782399	-0.213355	Immune-L
TCGA-12-3653-01	TCGA RNA-Seq	-643.076	639.974	-3.10274	0.822768	-0.112744	Immune-L
TCGA-76-4928-01	TCGA RNA-Seq	-80.5225	999.582	919.06	0.73854	-0.182701	Immune-L
TCGA-06-2561-01	TCGA RNA-Seq	-181.864	1216.18	1034.31	0.727028	-0.194542	Immune-L
TCGA-06-0138-01	TCGA RNA-Seq	332.32	1246.36	1578.68	0.669903	-0.194542	Immune-L
TCGA-14-1034-01	TCGA RNA-Seq	-88.2353	1110.83	1022.59	0.728208	-0.192006	Immune-L
TCGA-12-5295-01	TCGA RNA-Seq	-264.05	1200.76	936.708	0.736791	-0.0288526	Immune-L
TCGA-41-2571-01	TCGA RNA-Seq	-840.485	28.613	-811.872	0.884295	-0.0525951	Immune-L
TCGA-26-5133-01	TCGA RNA-Seq	-767.874	-373.229	-1141.1	0.905819	-0.194542	Immune-L
TCGA-06-1804-01	TCGA RNA-Seq	-400.191	130.078	-270.112	0.844408	-0.112744	Immune-L
TCGA-06-5414-01	TCGA RNA-Seq	-224.482	1179.73	955.246	0.734948	-0.182701	Immune-L
TCGA-28-5208-01	TCGA RNA-Seq	13.3725	632.616	645.989	0.764964	-0.182701	Immune-L
TCGA-06-2569-01	TCGA RNA-Seq	-6.64764	-989.558	-996.206	0.896604	-0.182701	Immune-L
TCGA-06-0210-01	TCGA RNA-Seq	-137.953	1311.48	1173.53	0.712847	-0.182701	Immune-L
TCGA-41-5651-01	TCGA RNA-Seq	-898.388	-574.269	-1472.66	0.925358	-0.194542	Immune-L
TCGA-28-2514-01	TCGA RNA-Seq	-588.326	15.7598	-572.566	0.867351	-0.213355	Immune-L
TCGA-19-2619-01	TCGA RNA-Seq	-491.167	-97.9726	-589.14	0.868559	-0.194542	Immune-L
TCGA-06-0743-01	TCGA RNA-Seq	-348.318	604.003	255.685	0.800589	-0.112744	Immune-L
TCGA-19-2620-01	TCGA RNA-Seq	-344.778	335.097	-9.68087	0.823317	-0.194542	Immune-L
TCGA-06-2565-01	TCGA RNA-Seq	-625.116	212.431	-412.684	0.855433	-0.100281	Immune-L
TCGA-06-0221-02	TCGA RNA-Seq	-831.654	-721.575	-1553.23	0.929776	-0.100281	Immune-L
TCGA-15-1444-01	TCGA RNA-Seq	-79.5645	907.866	828.302	0.747456	-0.194542	Immune-L
TCGA-06-0744-01	TCGA RNA-Seq	-587.893	199.467	-388.427	0.853583	-0.112744	Immune-L
TCGA-27-1837-01	TCGA RNA-Seq	-365.935	632.084	266.149	0.799668	-0.182701	Immune-L
TCGA-32-2615-01	TCGA RNA-Seq	55.8064	979.363	1035.17	0.726942	-0.112744	Immune-L
TCGA-32-2616-01	TCGA RNA-Seq	-484.98	551.782	66.8024	0.816893	-0.112744	Immune-L
TCGA-12-0619-01	TCGA RNA-Seq	11.7523	1266.73	1278.49	0.701957	-0.194542	Immune-L
TCGA-06-2567-01	TCGA RNA-Seq	7.74562	1148.62	1156.37	0.714611	-0.112744	Immune-L
TCGA-26-5132-01	TCGA RNA-Seq	-383.616	444.776	61.1603	0.81737	-0.0525951	Immune-L
TCGA-19-2625-01	TCGA RNA-Seq	-547.379	255.844	-291.535	0.846088	-0.194542	Immune-L
TCGA-27-1832-01	TCGA RNA-Seq	214.084	1423.31	1637.4	0.663478	-0.194542	Immune-L
TCGA-19-5960-01	TCGA RNA-Seq	-1162.5	-748.04	-1910.54	0.947797	0.0188335	Immune-L
TCGA-12-3650-01	TCGA RNA-Seq	-655.611	375.486	-280.126	0.845194	-0.0724804	Immune-L
TCGA-06-2562-01	TCGA RNA-Seq	54.792	798.495	853.287	0.745014	-0.194542	Immune-L
TCGA-14-0781-01	TCGA RNA-Seq	462.709	1194.98	1657.69	0.661247	-0.182701	Immune-L
TCGA-06-2564-01	TCGA RNA-Seq	-154.099	786.806	632.708	0.766218	-0.194542	Immune-L
TCGA-26-5134-01	TCGA RNA-Seq	-602.886	116.085	-486.801	0.861017	-0.192006	Immune-L
TCGA-76-4932-01	TCGA RNA-Seq	-707.206	393.603	-313.603	0.84781	-0.194542	Immune-L
TCGA-27-1831-01	TCGA RNA-Seq	255.852	1219.65	1475.5	0.68107	-0.192006	Immune-L
TCGA-32-2632-01	TCGA RNA-Seq	164.689	1407.44	1572.13	0.670616	-0.0288526	Immune-L
TCGA-06-5408-01	TCGA RNA-Seq	-445.434	212.663	-232.771	0.841459	-0.194542	Immune-L
TCGA-32-1982-01	TCGA RNA-Seq	331.56	1353.69	1685.25	0.658206	-0.100281	Immune-L
TCGA-06-0749-01	TCGA RNA-Seq	-308.826	1149.89	841.062	0.74621	-0.213355	Immune-L
TCGA-41-3915-01	TCGA RNA-Seq	441.735	1222.97	1664.71	0.660474	-0.182701	Immune-L
TCGA-02-2485-01	TCGA RNA-Seq	-585.112	5.56173	-579.55	0.867861	-0.218747	Immune-L
TCGA-14-1034-02	TCGA RNA-Seq	-1405.22	-512.029	-1917.25	0.948111	-0.182701	Immune-L
TCGA-06-0878-01	TCGA RNA-Seq	85.0362	1068.07	1153.11	0.714945	-0.182701	Immune-L
TCGA-27-1834-01	TCGA RNA-Seq	-108.474	1112.18	1003.7	0.730106	-0.194542	Immune-L
TCGA-32-5222-01	TCGA RNA-Seq	-38.2081	1179.51	1141.3	0.716156	-0.194542	Immune-L
TCGA-14-1829-01	TCGA RNA-Seq	317.308	1222.33	1539.64	0.674146	-0.120578	Immune-L
TCGA-06-5416-01	TCGA RNA-Seq	-1061.33	-522.817	-1584.15	0.931438	-0.0525951	Immune-L
TCGA-19-2629-01	TCGA RNA-Seq	-236.624	872.384	635.76	0.76593	-0.182701	Immune-L
TCGA-12-5299-01	TCGA RNA-Seq	-245.078	638.231	393.153	0.788335	-0.213355	Immune-L
TCGA-06-0187-01	TCGA RNA-Seq	-199.112	821.731	622.619	0.767169	-0.194542	Immune-L
TCGA-76-4929-01	TCGA RNA-Seq	-401.513	309.398	-92.115	0.830124	-0.112744	Immune-L
TCGA-06-0745-01	TCGA RNA-Seq	-35.8067	907.158	871.351	0.743243	-0.112744	Immune-L
TCGA-06-2559-01	TCGA RNA-Seq	-324.46	339.853	15.3934	0.821222	-0.213355	Immune-L
TCGA-06-0747-01	TCGA RNA-Seq	-1051.55	-125.268	-1176.82	0.908028	-0.112744	Immune-L
TCGA-14-2554-01	TCGA RNA-Seq	-49.4918	1095.19	1045.7	0.725879	-0.182701	Immune-L
TCGA-06-5418-01	TCGA RNA-Seq	-211.342	947.334	735.992	0.756388	-0.194542	Immune-L
TCGA-06-5412-01	TCGA RNA-Seq	761.042	1878.77	2639.81	0.546614	-0.194542	Immune-L
TCGA-27-1835-01	TCGA RNA-Seq	-841.044	-465.129	-1306.17	0.915818	-0.0655741	Immune-L
TCGA-14-0787-01	TCGA RNA-Seq	-558.451	791.725	233.275	0.802556	-0.194542	Immune-L
TCGA-28-2510-01	TCGA RNA-Seq	-150.801	49.657	-101.144	0.830863	-0.194542	Immune-L
TCGA-08-0386-01	TCGA RNA-Seq	-578.208	-268.212	-846.42	0.886652	-0.194542	Immune-L
TCGA-06-0139-01	TCGA RNA-Seq	1257.8	2704.98	3962.77	0.374744	-0.182701	Immune-H
TCGA-06-0750-01	TCGA RNA-Seq	344.384	1051.88	1396.26	0.689541	-0.112744	Immune-H
TCGA-19-4065-01	TCGA RNA-Seq	336.28	1586.11	1922.39	0.631608	-0.182701	Immune-H
TCGA-02-0055-01	TCGA RNA-Seq	1279.99	1673.55	2953.54	0.507485	-0.194542	Immune-H
TCGA-06-0211-02	TCGA RNA-Seq	318.075	1389.85	1707.93	0.655697	-0.182701	Immune-H
TCGA-16-1045-01	TCGA RNA-Seq	687.151	1722.16	2409.31	0.574629	-0.182701	Immune-H
TCGA-06-2557-01	TCGA RNA-Seq	149.456	1746.5	1895.96	0.63461	-0.112744	Immune-H
TCGA-06-0156-01	TCGA RNA-Seq	-10.2755	1108.8	1098.52	0.720525	-0.182701	Immune-H
TCGA-32-4213-01	TCGA RNA-Seq	572.761	1494.51	2067.27	0.614978	-0.0655741	Immune-H
TCGA-27-2526-01	TCGA RNA-Seq	-587.221	1002.67	415.444	0.786318	0.113722	Immune-H
TCGA-28-2513-01	TCGA RNA-Seq	628.104	1597.13	2225.24	0.59653	-0.194542	Immune-H
TCGA-14-0789-01	TCGA RNA-Seq	229.652	1516.47	1746.12	0.651454	-0.192006	Immune-H
TCGA-06-0168-01	TCGA RNA-Seq	360.238	1278.21	1638.45	0.663362	-0.218747	Immune-H
TCGA-28-5218-01	TCGA RNA-Seq	1217.4	1716.64	2934.04	0.509949	-0.0288526	Immune-H
TCGA-06-0156-01	TCGA RNA-Seq	-10.2755	1108.8	1098.52	0.720525	-0.182701	Immune-H
TCGA-06-0645-01	TCGA RNA-Seq	671.358	1867.42	2538.77	0.558973	-0.213355	Immune-H
TCGA-06-0190-02	TCGA RNA-Seq	1453.55	1803.01	3256.57	0.468669	-0.182701	Immune-H
TCGA-06-0152-02	TCGA RNA-Seq	44.0289	1464.87	1508.9	0.677472	0.12026	Immune-H
TCGA-06-5413-01	TCGA RNA-Seq	466.954	1102.54	1569.49	0.670903	-0.100281	Immune-H
TCGA-06-0211-01	TCGA RNA-Seq	83.3692	1101.45	1184.82	0.711684	-0.144849	Immune-H
TCGA-06-0238-01	TCGA RNA-Seq	-113.392	1060.2	946.807	0.735788	-0.151442	Immune-H
TCGA-41-4097-01	TCGA RNA-Seq	495.389	1048	1543.39	0.673739	-0.182701	Immune-H
TCGA-06-0130-01	TCGA RNA-Seq	1298.05	2504.75	3802.8	0.396409	-0.182701	Immune-H
TCGA-19-1389-02	TCGA RNA-Seq	974.557	1484.44	2459	0.568644	-0.182701	Immune-H
TCGA-06-5410-01	TCGA RNA-Seq	916.269	2478.72	3394.98	0.450625	-0.213355	Immune-H
TCGA-06-0171-02	TCGA RNA-Seq	1312.19	2739.95	4052.14	0.362549	-0.194542	Immune-H
TCGA-28-1753-01	TCGA RNA-Seq	589.154	1391.49	1980.64	0.624955	-0.100281	Immune-H
TCGA-06-0210-02	TCGA RNA-Seq	495.177	1618.85	2114.02	0.609552	-0.182701	Immune-H
TCGA-06-0132-01	TCGA RNA-Seq	593.189	1734.21	2327.4	0.584427	-0.194542	Immune-H
TCGA-06-0141-01	TCGA RNA-Seq	537.299	1862.52	2399.82	0.575768	-0.182701	Immune-H
TCGA-06-0190-01	TCGA RNA-Seq	779.867	1421.74	2201.61	0.59931	-0.194542	Immune-H
TCGA-06-0644-01	TCGA RNA-Seq	784.417	1283.74	2068.16	0.614875	-0.182701	Immune-H
TCGA-26-5139-01	TCGA RNA-Seq	-191.362	593.579	402.217	0.787516	-0.182701	Immune-M
TCGA-27-1830-01	TCGA RNA-Seq	282.038	945.647	1227.69	0.707249	-0.213355	Immune-M
TCGA-19-0957-02	TCGA RNA-Seq	-97.9858	682.929	584.944	0.770705	-0.194542	Immune-M
TCGA-19-4065-02	TCGA RNA-Seq	467.223	873.918	1341.14	0.695378	-0.182701	Immune-M
TCGA-02-2486-01	TCGA RNA-Seq	225.006	1948.81	2173.82	0.60257	-0.171993	Immune-M
TCGA-28-2509-01	TCGA RNA-Seq	-589.825	644.023	54.1979	0.817959	-0.213355	Immune-M
TCGA-14-0736-02	TCGA RNA-Seq	447.922	1621.51	2069.43	0.614728	-0.0288526	Immune-M
TCGA-14-1402-02	TCGA RNA-Seq	-240.714	729.133	488.419	0.779655	-0.0288526	Immune-M
CGGA_11	CGGA Microarray	972.001	-61.5199	910.481	0.739388	0.0422178	Immune-M
CGGA_124	CGGA Microarray	1230.55	872.208	2102.75	0.610862	0.041219	Immune-M
CGGA_126	CGGA Microarray	1383.47	548.173	1931.65	0.630553	0.113045	Immune-M
CGGA_203	CGGA Microarray	858.001	1023.08	1881.08	0.636296	-0.0896883	Immune-M
CGGA_240	CGGA Microarray	599.333	41.3627	640.696	0.765464	-0.101238	Immune-M
CGGA_292	CGGA Microarray	178.787	539.401	718.188	0.758095	-0.185813	Immune-M
CGGA_370	CGGA Microarray	1069.24	1015.58	2084.83	0.612944	-0.143631	Immune-M
CGGA_380	CGGA Microarray	615.09	288.864	903.955	0.740033	-0.114057	Immune-M
CGGA_439	CGGA Microarray	1186.21	1958.23	3144.44	0.483143	-0.114057	Immune-M
CGGA_442	CGGA Microarray	962.646	1044.36	2007	0.621929	-0.0786429	Immune-M
CGGA_491	CGGA Microarray	-388.95	101.83	-287.12	0.845742	0.161697	Immune-M
CGGA_527	CGGA Microarray	492.358	455.581	947.939	0.735675	-0.136652	Immune-M
CGGA_593	CGGA Microarray	337.957	2222.7	2560.66	0.556306	-0.101238	Immune-M
CGGA_597	CGGA Microarray	-447.677	-865.341	-1313.02	0.916221	-0.114057	Immune-M
CGGA_664	CGGA Microarray	-201.271	-1375.95	-1577.22	0.931067	0.0677968	Immune-M
CGGA_684	CGGA Microarray	1903.26	1770.57	3673.83	0.413717	-0.150399	Immune-M
CGGA_709	CGGA Microarray	1602.95	1610.11	3213.06	0.4743	0.0422178	Immune-M
CGGA_714	CGGA Microarray	857.482	161.919	1019.4	0.72853	-0.170545	Immune-M
CGGA_741	CGGA Microarray	1647.53	1175.15	2822.68	0.523942	-0.150168	Immune-M
CGGA_761	CGGA Microarray	1225.3	834.223	2059.53	0.615874	-0.0432291	Immune-M
CGGA_782	CGGA Microarray	2580.24	2728.94	5309.18	0.185403	0.000922769	Immune-M
CGGA_253	CGGA Microarray	419.942	1554.19	1974.13	0.625701	0.120266	Immune-M
CGGA_256	CGGA Microarray	2001.04	1054.92	3055.96	0.494474	-0.216907	Immune-M
CGGA_285	CGGA Microarray	-541.763	-1562.63	-2104.4	0.956486	0.15568	Immune-M
CGGA_316	CGGA Microarray	565.089	-13.3802	551.709	0.773804	0.161697	Immune-M
CGGA_317	CGGA Microarray	-85.6355	-1126.1	-1211.74	0.910163	0.0494387	Immune-M
CGGA_321	CGGA Microarray	960.433	1433.06	2393.5	0.576527	0.160387	Immune-M
CGGA_399	CGGA Microarray	-440.708	-133.817	-574.525	0.867494	0.0848525	Immune-M
CGGA_402	CGGA Microarray	904.766	869.931	1774.7	0.648265	0.0494387	Immune-M
CGGA_407	CGGA Microarray	760.103	1629.69	2389.79	0.576971	0.132912	Immune-M
CGGA_459	CGGA Microarray	2111.67	3063.06	5174.73	0.204761	0.0873807	Immune-M
CGGA_502	CGGA Microarray	186.495	603.711	790.206	0.751159	-0.111795	Immune-M
CGGA_522	CGGA Microarray	354.626	712.963	1067.59	0.723666	0.120266	Immune-M
CGGA_548	CGGA Microarray	792.728	-142.638	650.089	0.764576	0.134666	Immune-M
CGGA_566	CGGA Microarray	316.121	-397.528	-81.407	0.829247	0.0638381	Immune-M
CGGA_571	CGGA Microarray	-63.2522	-1548.29	-1611.54	0.932893	0.107469	Immune-M
CGGA_583	CGGA Microarray	701.17	1161.85	1863.02	0.638339	0.0873807	Immune-M
CGGA_590	CGGA Microarray	1070.37	2628.01	3698.38	0.410433	0.0848525	Immune-M
CGGA_601	CGGA Microarray	1136.08	245.781	1381.86	0.69107	-0.00104293	Immune-M
CGGA_648	CGGA Microarray	-43.8979	-244.76	-288.658	0.845863	0.0873807	Immune-M
CGGA_663	CGGA Microarray	144.956	-1420.08	-1275.12	0.913978	0.193003	Immune-M
CGGA_708	CGGA Microarray	-260.439	-1487.92	-1748.36	0.939938	-0.0650224	Immune-M
CGGA_711	CGGA Microarray	684.452	343.947	1028.4	0.727624	-0.0486571	Immune-M
CGGA_712	CGGA Microarray	348.863	-815.734	-466.871	0.859525	0.160387	Immune-M
CGGA_736	CGGA Microarray	261.418	762.045	1023.46	0.728121	-0.052096	Immune-M
CGGA_743	CGGA Microarray	1715.05	1682.26	3397.32	0.450319	0.214475	Immune-M
CGGA_753	CGGA Microarray	794.092	29.6629	823.755	0.747899	-0.00197556	Immune-M
CGGA_770	CGGA Microarray	348.372	-1528.61	-1180.24	0.908238	0.0908692	Immune-M
CGGA_776	CGGA Microarray	472.326	21.3478	493.674	0.779172	-0.0718705	Immune-M
CGGA_792	CGGA Microarray	1351.06	1025.49	2376.55	0.578558	0.107469	Immune-M
CGGA_249	CGGA Microarray	896.615	1979.79	2876.41	0.517208	0.0638381	Immune-M
CGGA_331	CGGA Microarray	489.214	1996.76	2485.97	0.565383	0.160387	Immune-M
CGGA_354	CGGA Microarray	1189.19	927.591	2116.78	0.609231	0.134666	Immune-M
CGGA_405	CGGA Microarray	656.62	536.504	1193.12	0.710826	0.0513483	Immune-M
CGGA_564	CGGA Microarray	1246.42	630.92	1877.34	0.636721	-0.111795	Immune-M
CGGA_364	CGGA Microarray	-1121.25	-1174.73	-2295.98	0.964312	0.120266	Immune-M
CGGA_403	CGGA Microarray	-328.66	1267.24	938.577	0.736605	0.205493	Immune-M
CGGA_596	CGGA Microarray	770.351	2587.74	3358.1	0.455452	-0.112033	Immune-M
CGGA_643	CGGA Microarray	-969.748	-1847.94	-2817.69	0.981742	-0.00851249	Immune-M
CGGA_156	CGGA Microarray	678.52	-60.7775	617.742	0.767628	-0.143631	Immune-M
CGGA_205	CGGA Microarray	1542.87	2287.74	3830.61	0.392658	-0.119563	Immune-M
CGGA_210	CGGA Microarray	1654.44	2020.44	3674.88	0.413577	-0.190391	Immune-M
CGGA_264	CGGA Microarray	480.323	-456.223	24.1007	0.820492	-0.192906	Immune-M
CGGA_401	CGGA Microarray	-993.721	-1883.28	-2877	0.983361	0.214475	Immune-M
CGGA_504	CGGA Microarray	616.28	1069.28	1685.56	0.658172	-0.181493	Immune-M
CGGA_680	CGGA Microarray	225.043	1200.18	1425.22	0.686455	0.132912	Immune-M
CGGA_734	CGGA Microarray	756.951	1136.48	1893.44	0.634897	-0.154898	Immune-M
CGGA_837	CGGA Microarray	724.051	-378.24	345.811	0.792592	0.135864	Immune-M
CGGA_850	CGGA Microarray	1521.55	59.3911	1580.94	0.669656	0.0494387	Immune-M
CGGA_1006	CGGA Microarray	738.368	919.34	1657.71	0.661245	0.214475	Immune-M
CGGA_1024	CGGA Microarray	879.931	452.464	1332.39	0.6963	-0.127206	Immune-M
CGGA_1026	CGGA Microarray	1614.88	508.543	2123.42	0.608457	0.0667328	Immune-M
CGGA_387	CGGA Microarray	648.144	-371.375	276.769	0.798731	-0.0341861	Immune-M
CGGA_589	CGGA Microarray	391.517	1023.83	1415.35	0.687509	-0.0766191	Immune-M
CGGA_191	CGGA Microarray	262.043	-506.478	-244.435	0.842383	0.0720553	Immune-M
CGGA_251	CGGA Microarray	-468.45	-1019.52	-1487.97	0.926207	-0.0718705	Immune-M
CGGA_273	CGGA Microarray	158.582	362.527	521.11	0.776641	0.0848525	Immune-M
CGGA_282	CGGA Microarray	1034.06	1400.73	2434.79	0.571563	-0.190391	Immune-M
CGGA_312	CGGA Microarray	1602.22	730.613	2332.83	0.58378	-0.0766191	Immune-M
CGGA_348	CGGA Microarray	549.61	529.143	1078.75	0.722534	0.0187316	Immune-M
CGGA_395	CGGA Microarray	-779.748	-1157.18	-1936.92	0.949025	0.0200416	Immune-M
CGGA_440	CGGA Microarray	1791.95	2232.59	4024.55	0.366321	-0.0728032	Immune-M
CGGA_678	CGGA Microarray	1287.78	1115.28	2403.06	0.575379	-0.0793401	Immune-M
CGGA_1081	CGGA Microarray	1100.65	-504.664	595.988	0.769671	-0.0362412	Immune-M
CGGA_474	CGGA Microarray	590.681	-129.046	461.635	0.782111	0.193003	Immune-M
CGGA_259	CGGA Microarray	971.839	1222.33	2194.17	0.600184	0.125819	Immune-M
CGGA_104	CGGA Microarray	290.686	-668.043	-377.357	0.852736	0.0130063	Immune-M
CGGA_374	CGGA Microarray	-152.089	-2284.82	-2436.91	0.969582	0.0667328	Immune-M
CGGA_798	CGGA Microarray	354.516	-73.8451	280.671	0.798386	0.10045	Immune-M
CGGA_899	CGGA Microarray	-418.723	252.7	-166.023	0.836124	0.10045	Immune-M
CGGA_168	CGGA Microarray	2986.89	3708.68	6695.57	NA	-0.0487357	Immune-H
CGGA_172	CGGA Microarray	2622.48	3225.07	5847.55	0.10725	-0.0752517	Immune-H
CGGA_195	CGGA Microarray	1547.25	1344.53	2891.78	0.515276	-0.143631	Immune-H
CGGA_221	CGGA Microarray	3717.37	4138.5	7855.87	NA	-0.0398379	Immune-H
CGGA_287	CGGA Microarray	2727.83	2909.56	5637.39	0.137865	-0.0866642	Immune-H
CGGA_342	CGGA Microarray	2139.08	1965.83	4104.91	0.35532	-0.0728032	Immune-H
CGGA_373	CGGA Microarray	842.9	1909.38	2752.28	0.532716	-0.154898	Immune-H
CGGA_375	CGGA Microarray	2239.54	2262.8	4502.34	0.300214	-0.114057	Immune-H
CGGA_404	CGGA Microarray	1912.68	2817.76	4730.44	0.268114	-0.0395086	Immune-H
CGGA_419	CGGA Microarray	1924.25	2789.33	4713.59	0.270497	-0.150399	Immune-H
CGGA_437	CGGA Microarray	1716.05	3097.33	4813.38	0.256366	-0.181493	Immune-H
CGGA_451	CGGA Microarray	2218.82	3604.99	5823.8	0.110715	-0.0432291	Immune-H
CGGA_454	CGGA Microarray	1366.72	2495.03	3861.75	0.38845	-0.114057	Immune-H
CGGA_483	CGGA Microarray	2515.39	3080.58	5595.97	0.143885	0.171515	Immune-H
CGGA_495	CGGA Microarray	2981.34	1581.28	4562.62	0.291763	-0.14947	Immune-H
CGGA_547	CGGA Microarray	1545.65	3318.14	4863.79	0.249207	-0.136652	Immune-H
CGGA_570	CGGA Microarray	1392.19	2804.64	4196.83	0.342675	-0.0432291	Immune-H
CGGA_573	CGGA Microarray	1490.03	1778.16	3268.18	0.467162	-0.20748	Immune-H
CGGA_575	CGGA Microarray	3066.69	3427.06	6493.75	0.0126016	0.0667328	Immune-H
CGGA_588	CGGA Microarray	2595.26	2829.05	5424.31	0.168772	-0.0486571	Immune-H
CGGA_594	CGGA Microarray	2702.37	3348.35	6050.72	0.0775556	-0.101238	Immune-H
CGGA_606	CGGA Microarray	2230.88	3327.69	5558.56	0.149316	-0.0487357	Immune-H
CGGA_612	CGGA Microarray	299.251	1663.21	1962.46	0.627036	0.183593	Immune-H
CGGA_640	CGGA Microarray	2944.75	3908.45	6853.2	NA	-0.119563	Immune-H
CGGA_646	CGGA Microarray	2473.59	2141.93	4615.52	0.284327	-0.185813	Immune-H
CGGA_654	CGGA Microarray	2625.22	3462.21	6087.43	0.0721828	0.0343709	Immune-H
CGGA_676	CGGA Microarray	2119.01	2309.16	4428.17	0.310581	0.132912	Immune-H
CGGA_679	CGGA Microarray	2606.9	4146.42	6753.31	NA	0.214475	Immune-H
CGGA_683	CGGA Microarray	3234.91	3810.79	7045.7	NA	-0.119485	Immune-H
CGGA_686	CGGA Microarray	1958.16	2671.14	4629.3	0.282387	-0.0997178	Immune-H
CGGA_693	CGGA Microarray	3183.9	3608.07	6791.97	NA	-0.0752517	Immune-H
CGGA_699	CGGA Microarray	2343.8	3395.74	5739.54	0.122999	-0.0486571	Immune-H
CGGA_700	CGGA Microarray	1899.31	3189.61	5088.92	0.217073	0.132912	Immune-H
CGGA_713	CGGA Microarray	1339.69	2394.88	3734.57	0.405584	0.132912	Immune-H
CGGA_729	CGGA Microarray	907.963	2036.04	2944.01	0.508691	-0.0398379	Immune-H
CGGA_731	CGGA Microarray	3194.05	3078.57	6272.62	0.0450459	0.125819	Immune-H
CGGA_764	CGGA Microarray	2363.19	1796.88	4160.07	0.347739	-0.170545	Immune-H
CGGA_775	CGGA Microarray	2345.08	3790.38	6135.46	0.065148	0.0717504	Immune-H
CGGA_802	CGGA Microarray	2926.5	2700.4	5626.9	0.13939	-0.181493	Immune-H
CGGA_848	CGGA Microarray	2799.63	2833.39	5633.02	0.1385	0.0873807	Immune-H
CGGA_859	CGGA Microarray	2322.96	3669.58	5992.54	0.0860677	-0.150399	Immune-H
CGGA_907	CGGA Microarray	3412.49	3863.71	7276.2	NA	0.183593	Immune-H
CGGA_258	CGGA Microarray	1965.23	3011.66	4976.89	0.233096	0.000922769	Immune-H
CGGA_379	CGGA Microarray	2151.8	3242.99	5394.79	0.173041	0.156105	Immune-H
CGGA_433	CGGA Microarray	2016.85	1677.85	3694.71	0.410926	0.0974979	Immune-H
CGGA_434	CGGA Microarray	1814.27	2643.8	4458.07	0.306407	0.0974979	Immune-H
CGGA_447	CGGA Microarray	1940.88	4127.49	6068.37	0.0749726	0.122795	Immune-H
CGGA_505	CGGA Microarray	2581.93	3687.74	6269.67	0.0454784	0.105414	Immune-H
CGGA_552	CGGA Microarray	2789.66	3771.17	6560.83	0.00275611	0.0873807	Immune-H
CGGA_626	CGGA Microarray	519.975	1016.55	1536.52	0.674484	0.191518	Immune-H
CGGA_688	CGGA Microarray	2433.46	3365.53	5799	0.114333	-0.0432291	Immune-H
CGGA_718	CGGA Microarray	2042.87	2472.76	4515.62	0.298354	-0.136652	Immune-H
CGGA_746	CGGA Microarray	1382.14	2765.02	4147.16	0.349516	0.156105	Immune-H
CGGA_767	CGGA Microarray	2666.26	3688.91	6355.17	0.0329381	0.0974979	Immune-H
CGGA_476	CGGA Microarray	1605.82	3686.62	5292.44	0.187818	0.0908692	Immune-H
CGGA_661	CGGA Microarray	3419.26	4186.46	7605.72	NA	-0.114057	Immune-H
CGGA_489	CGGA Microarray	1568.63	3025.48	4594.11	0.287338	0.231214	Immune-H
CGGA_231	CGGA Microarray	658.069	1326.94	1985.01	0.624454	0.120266	Immune-H
CGGA_329	CGGA Microarray	261.864	1557.32	1819.18	0.64328	-0.050786	Immune-H
CGGA_330	CGGA Microarray	3314.12	4185.76	7499.88	NA	0.228417	Immune-H
CGGA_351	CGGA Microarray	2042.55	2884.75	4927.31	0.240167	0.0298599	Immune-H
CGGA_391	CGGA Microarray	898.08	1706.32	2604.4	0.55096	-0.0932351	Immune-H
CGGA_393	CGGA Microarray	564.791	635.953	1200.74	0.710039	-0.0341861	Immune-H
CGGA_438	CGGA Microarray	1096.72	1873.2	2969.93	0.505411	0.0494387	Immune-H
CGGA_562	CGGA Microarray	1508.84	2989.7	4498.54	0.300747	0.161697	Immune-H
CGGA_578	CGGA Microarray	-657.109	234.953	-422.156	0.856152	0.191518	Immune-H
CGGA_1027	CGGA Microarray	488.945	1573.1	2062.04	0.615583	0.176242	Immune-H
CGGA_178	CGGA Microarray	1205.95	1828.21	3034.16	0.497253	-0.101238	Immune-H
CGGA_255	CGGA Microarray	3169.23	4061.84	7231.07	NA	-0.101238	Immune-H
CGGA_324	CGGA Microarray	1572.35	3709.02	5281.37	0.189414	0.125819	Immune-H
CGGA_345	CGGA Microarray	1718.77	2105.1	3823.88	0.393567	-0.114057	Immune-H
CGGA_346	CGGA Microarray	3405.32	3546.19	6951.51	NA	-0.101238	Immune-H
CGGA_366	CGGA Microarray	2118.07	1687.04	3805.11	0.396097	-0.185813	Immune-H
CGGA_371	CGGA Microarray	2754.26	2557.47	5311.73	0.185036	-0.114057	Immune-H
CGGA_413	CGGA Microarray	1717.75	2322.26	4040.01	0.364208	0.132912	Immune-H
CGGA_436	CGGA Microarray	2381.55	2746.73	5128.28	0.211429	-0.119563	Immune-H
CGGA_464	CGGA Microarray	1831.94	1897.33	3729.26	0.406296	-0.0432291	Immune-H
CGGA_604	CGGA Microarray	3061.46	3904.59	6966.05	NA	-0.172066	Immune-H
CGGA_628	CGGA Microarray	2609.12	4082.19	6691.32	NA	0.0667328	Immune-H
CGGA_658	CGGA Microarray	2675.35	3539.08	6214.43	0.0535774	0.231214	Immune-H
CGGA_1011	CGGA Microarray	2860.12	4088.98	6949.1	NA	-0.0766191	Immune-H
CGGA_1015	CGGA Microarray	3673.06	3992.44	7665.5	NA	0.041219	Immune-H
CGGA_1035	CGGA Microarray	2380.8	3383.99	5764.79	0.11932	-0.0728032	Immune-H
CGGA_868	CGGA Microarray	747.357	1305.24	2052.59	0.616675	0.112765	Immune-H
CGGA_266	CGGA Microarray	2542.64	2351.39	4894.02	0.244907	-0.154898	Immune-H
CGGA_296	CGGA Microarray	981.903	2374.02	3355.92	0.455736	-0.181493	Immune-H
CGGA_398	CGGA Microarray	544.813	1593.92	2138.73	0.606672	0.0667328	Immune-H
CGGA_482	CGGA Microarray	1254.48	1454.57	2709.05	0.538075	-0.181164	Immune-H
CGGA_694	CGGA Microarray	1477.15	2994.36	4471.51	0.304529	-0.143631	Immune-H
CGGA_1059	CGGA Microarray	936.803	2005.35	2942.15	0.508925	0.160387	Immune-H
CGGA_1069	CGGA Microarray	1118.55	1956.28	3074.83	0.492065	-0.136652	Immune-H
CGGA_1022	CGGA Microarray	2861.48	3138.67	6000.16	0.0849532	-0.119485	Immune-H
CGGA_314	CGGA Microarray	674.473	1981.52	2655.99	0.544623	-0.052096	Immune-H
CGGA_605	CGGA Microarray	3888.15	3671.4	7559.55	NA	-0.172066	Immune-H
CGGA_232	CGGA Microarray	1176.29	3383.43	4559.72	0.29217	0.122795	Immune-H
CGGA_492	CGGA Microarray	2203.55	3478.4	5681.95	0.131383	0.119248	Immune-H
CGGA_309	CGGA Microarray	3194.25	3926.67	7120.92	NA	0.156105	Immune-H
CGGA_318	CGGA Microarray	2199.68	3387.95	5587.63	0.145097	-0.0487357	Immune-H
CGGA_681	CGGA Microarray	1236.12	1423.93	2660.04	0.544125	0.191518	Immune-H
CGGA_831	CGGA Microarray	3524.07	2944.53	6468.6	0.0162926	-0.127206	Immune-H
CGGA_869	CGGA Microarray	2771.22	3623.5	6394.71	0.027136	-0.114057	Immune-H
CGGA_1078	CGGA Microarray	1650.58	3887.45	5538.03	0.152295	0.135864	Immune-H
CGGA_703	CGGA Microarray	1557.56	1194.81	2752.37	0.532704	0.231214	Immune-H
CGGA_272	CGGA Microarray	1540.15	3040.82	4580.97	0.289186	-0.181164	Immune-H
CGGA_518	CGGA Microarray	-448.056	1232.79	784.737	0.751689	0.183593	Immune-H
CGGA_1068	CGGA Microarray	2784.44	2830.88	5615.32	0.141074	0.225489	Immune-H
CGGA_225	CGGA Microarray	-878.645	-2518.14	-3396.78	0.994347	-0.0997178	Immune-L
CGGA_377	CGGA Microarray	-758.05	-1530.01	-2288.06	0.964003	-0.00197556	Immune-L
CGGA_444	CGGA Microarray	513.6	-1745.36	-1231.76	0.911377	0.0513483	Immune-L
CGGA_499	CGGA Microarray	94.5682	-2359.97	-2265.4	0.963114	-0.20748	Immune-L
CGGA_512	CGGA Microarray	248.34	1227.79	1476.13	0.681002	-0.172066	Immune-L
CGGA_549	CGGA Microarray	-460.785	-661.647	-1122.43	0.904655	-0.170545	Immune-L
CGGA_557	CGGA Microarray	750.444	-982.445	-232.001	0.841398	-0.0749224	Immune-L
CGGA_609	CGGA Microarray	-23.6854	229.967	206.282	0.804913	-0.0432291	Immune-L
CGGA_649	CGGA Microarray	205.033	-2446.35	-2241.32	0.962157	-0.125102	Immune-L
CGGA_747	CGGA Microarray	-711.573	-1989.34	-2700.91	0.978337	-0.0786429	Immune-L
CGGA_778	CGGA Microarray	-49.5811	-2347.67	-2397.25	0.968141	-0.14947	Immune-L
CGGA_902	CGGA Microarray	2122.84	775.895	2898.74	0.5144	-0.0866642	Immune-L
CGGA_267	CGGA Microarray	-1372.48	-2772.82	-4145.29	0.999994	-0.192906	Immune-L
CGGA_271	CGGA Microarray	487.542	99.369	586.911	0.770521	0.105198	Immune-L
CGGA_281	CGGA Microarray	-110.951	-360.549	-471.499	0.859872	0.160387	Immune-L
CGGA_357	CGGA Microarray	-1022.23	-1363.95	-2386.18	0.967733	0.15568	Immune-L
CGGA_365	CGGA Microarray	-579.073	-2477.63	-3056.71	0.98781	0.225489	Immune-L
CGGA_396	CGGA Microarray	-517.39	-1724.08	-2241.47	0.962163	0.161697	Immune-L
CGGA_441	CGGA Microarray	-246.871	-1514.22	-1761.09	0.940574	0.214475	Immune-L
CGGA_461	CGGA Microarray	45.678	-1662.39	-1616.71	0.933166	0.120266	Immune-L
CGGA_469	CGGA Microarray	490.699	-193.993	296.705	0.796966	0.0908692	Immune-L
CGGA_542	CGGA Microarray	-467.654	-2287.84	-2755.49	0.979965	0.160387	Immune-L
CGGA_544	CGGA Microarray	1003.4	1249.99	2253.4	0.593207	0.0343709	Immune-L
CGGA_592	CGGA Microarray	472.59	-61.4042	411.186	0.786704	0.0677968	Immune-L
CGGA_595	CGGA Microarray	529.034	-791.213	-262.179	0.843783	0.00580517	Immune-L
CGGA_673	CGGA Microarray	429.245	580.87	1010.12	0.729463	0.107469	Immune-L
CGGA_692	CGGA Microarray	477.331	-1658.11	-1180.78	0.908271	0.138624	Immune-L
CGGA_784	CGGA Microarray	779.952	-1587.67	-807.716	0.88401	0.10045	Immune-L
CGGA_898	CGGA Microarray	-451.55	-2308.96	-2760.51	0.980111	-0.192906	Immune-L
CGGA_1005	CGGA Microarray	-1104.12	-2354.33	-3458.45	0.995268	-0.052096	Immune-L
CGGA_1046-1	CGGA Microarray	-94.0621	-1447.75	-1541.81	0.929158	-0.181164	Immune-L
CGGA_334	CGGA Microarray	-331.074	-624.481	-955.555	0.893946	0.0513483	Immune-L
CGGA_353	CGGA Microarray	-97.9452	-1465.9	-1563.85	0.930349	-0.052096	Immune-L
CGGA_412	CGGA Microarray	-0.946156	-1929.83	-1930.77	0.94874	0.0513483	Immune-L
CGGA_260	CGGA Microarray	693.272	304.99	998.262	0.730652	0.193003	Immune-L
CGGA_277	CGGA Microarray	-912.97	-3569.29	-4482.26	0.998598	-0.0521526	Immune-L
CGGA_490	CGGA Microarray	-1410.09	-2048.17	-3458.26	0.995265	0.143647	Immune-L
CGGA_508	CGGA Microarray	-1295.82	-1323.76	-2619.58	0.975796	0.134666	Immune-L
CGGA_558	CGGA Microarray	-78.9121	-609.139	-688.051	0.875663	0.120266	Immune-L
CGGA_598	CGGA Microarray	-1115.07	-2679.38	-3794.45	0.998848	0.0638381	Immune-L
CGGA_352	CGGA Microarray	-929.483	-2487.23	-3416.71	0.994653	0.0638381	Immune-L
CGGA_498	CGGA Microarray	-112.364	-958.016	-1070.38	0.901372	-0.0341861	Immune-L
CGGA_513	CGGA Microarray	819.964	-1647.06	-827.093	0.885336	0.120266	Immune-L
CGGA_560	CGGA Microarray	-1829.52	-2730.21	-4559.72	0.997932	-0.111795	Immune-L
CGGA_577	CGGA Microarray	-541.873	-2939.26	-3481.13	0.995585	0.103211	Immune-L
CGGA_218	CGGA Microarray	-1418.49	-2049.54	-3468.03	0.995403	-0.0728032	Immune-L
CGGA_308	CGGA Microarray	656.932	-558.14	98.7927	0.814175	-0.143631	Immune-L
CGGA_311	CGGA Microarray	-377.059	-2475	-2852.06	0.982689	-0.127206	Immune-L
CGGA_335	CGGA Microarray	-492.087	-1335.54	-1827.62	0.943846	-0.112033	Immune-L
CGGA_1039	CGGA Microarray	-1265.24	-2676.8	-3942.04	0.999653	0.15568	Immune-L
CGGA_275	CGGA Microarray	-216.291	-2674.12	-2890.41	0.983717	0.0638381	Immune-L
CGGA_323	CGGA Microarray	-268.743	-1323.94	-1592.68	0.931893	-0.0766191	Immune-L
CGGA_446	CGGA Microarray	-1396.36	-1618.58	-3014.95	0.986838	0.161697	Immune-L
CGGA_484	CGGA Microarray	-163.307	-2363.05	-2526.36	0.972713	0.171515	Immune-L
CGGA_485	CGGA Microarray	306.599	-768.91	-462.312	0.859183	-0.0362412	Immune-L
CGGA_511	CGGA Microarray	172.787	-901.082	-728.295	0.878501	-0.0718705	Immune-L
CGGA_543	CGGA Microarray	-1381.66	-2272.89	-3654.55	0.997652	-0.050786	Immune-L
CGGA_579	CGGA Microarray	-764.548	-2575.03	-3339.57	0.99342	-0.127206	Immune-L
CGGA_633	CGGA Microarray	-645.818	-2112.28	-2758.1	0.980041	-0.14947	Immune-L
CGGA_639	CGGA Microarray	-249.39	-746.277	-995.666	0.896569	-0.0786429	Immune-L
CGGA_659	CGGA Microarray	134.579	256.145	390.724	0.788555	-0.14947	Immune-L
CGGA_672	CGGA Microarray	-1024.35	-1534.3	-2558.65	0.973801	-0.0749224	Immune-L
CGGA_760	CGGA Microarray	-957.557	-2435.35	-3392.91	0.994287	-0.0932351	Immune-L
CGGA_835	CGGA Microarray	67.8131	-1608.1	-1540.29	0.929076	-0.192906	Immune-L
CGGA_856	CGGA Microarray	-493.796	-1655.99	-2149.79	0.958409	-0.0932351	Immune-L
CGGA_243	CGGA Microarray	-1018.01	-2374.4	-3392.41	0.994279	0.018675	Immune-L
CGGA_291	CGGA Microarray	938.453	-883.126	55.3271	0.817863	-0.0793401	Immune-L
CGGA_315	CGGA Microarray	-304.109	-1199.93	-1504.04	0.927094	-0.0650224	Immune-L
CGGA_347	CGGA Microarray	-856.395	-2422.67	-3279.07	0.992364	-0.170545	Immune-L
CGGA_378	CGGA Microarray	-1372.55	-2001.54	-3374.09	0.993988	0.16033	Immune-L
CGGA_411	CGGA Microarray	-505.118	-1837.05	-2342.17	0.966085	-0.0650224	Immune-L
CGGA_415	CGGA Microarray	-893.201	-2463.1	-3356.3	0.993699	0.0867621	Immune-L
CGGA_418	CGGA Microarray	555.451	-1941.63	-1386.18	0.920471	-0.0997178	Immune-L
CGGA_455	CGGA Microarray	-1227.53	-2304.63	-3532.16	0.996261	-0.114057	Immune-L
CGGA_500	CGGA Microarray	30.5305	-2236.55	-2206.02	0.960732	0.0677968	Immune-L
CGGA_514	CGGA Microarray	-1339.72	-2164.59	-3504.31	0.995899	0.15568	Immune-L
CGGA_519	CGGA Microarray	-785.895	-1716.71	-2502.6	0.971898	0.21371	Immune-L
CGGA_523	CGGA Microarray	302.332	-1860.43	-1558.1	0.93004	-0.0997178	Immune-L
CGGA_528	CGGA Microarray	-1044.15	-1594.45	-2638.6	0.976403	-0.0521526	Immune-L
CGGA_541	CGGA Microarray	-367.987	-2744.64	-3112.63	0.989055	-0.050786	Immune-L
CGGA_610	CGGA Microarray	465.739	-1433.84	-968.1	0.89477	-0.0994374	Immune-L
CGGA_615	CGGA Microarray	-691.238	-1196.41	-1887.65	0.94672	-0.111795	Immune-L
CGGA_623	CGGA Microarray	-54.6858	-1142.45	-1197.14	0.909273	-0.181164	Immune-L
CGGA_635	CGGA Microarray	-31.1498	-1220.98	-1252.13	0.912603	-0.0749224	Immune-L
CGGA_662	CGGA Microarray	-1238.98	-1602.64	-2841.62	0.982404	-0.0728032	Immune-L
CGGA_671	CGGA Microarray	-866.145	-2489.84	-3355.99	0.993693	-0.114057	Immune-L
CGGA_674	CGGA Microarray	103.373	-678.326	-574.953	0.867525	0.0677968	Immune-L
CGGA_706	CGGA Microarray	-777.299	-2824.53	-3601.83	0.997092	-0.0341861	Immune-L
CGGA_740	CGGA Microarray	-824.291	-1698.62	-2522.91	0.972595	-0.0341861	Immune-L
CGGA_765	CGGA Microarray	920.002	-327.703	592.299	0.770016	-0.20748	Immune-L
CGGA_786	CGGA Microarray	-929.649	-3304.2	-4233.85	0.999864	-0.192906	Immune-L
CGGA_809	CGGA Microarray	-101.929	551.975	450.047	0.78317	-0.21156	Immune-L
CGGA_D39	CGGA Microarray	-1732.54	-3363.7	-5096.24	0.989781	0.0195772	Immune-L
CGGA_652	CGGA Microarray	-14.331	-2324.58	-2338.91	0.965961	0.134666	Immune-L
CGGA_D46	CGGA Microarray	-1122.08	-1951.04	-3073.12	0.988183	0.0187316	Immune-L
CGGA_420	CGGA Microarray	-2005.78	-2799.57	-4805.35	0.994966	0.107469	Immune-L
CGGA_406	CGGA Microarray	210.078	-180.535	29.5428	0.820035	0.0677968	Immune-L
CGGA_704	CGGA Microarray	-32.5019	5.7707	-26.7312	0.824735	0.143647	Immune-L
CGGA_1061	CGGA Microarray	-1701.65	-2214.81	-3916.45	0.999547	0.0867621	Immune-L
CGGA_530	CGGA Microarray	1417.18	127.939	1545.12	0.673551	-0.0286098	Immune-L
CGGA_1060	CGGA Microarray	-1420.42	-2281.39	-3701.81	0.998103	0.193003	Immune-L
CGGA_D60	CGGA Microarray	327.54	-2132.09	-1804.55	0.942721	0.018675	Immune-L
CGGA_462	CGGA Microarray	-9.029	-1325.86	-1334.88	0.917502	0.134666	Immune-L
CGGA_719	CGGA Microarray	1245.2	-2457.74	-1212.54	0.910212	-0.112033	Immune-L
CGGA_822	CGGA Microarray	-1085.67	-1564.79	-2650.45	0.976777	0.138624	Immune-L
CGGA_1002	CGGA RNA-Seq	-1185.49	-570.666	-1756.16	0.940328	-0.181164	Immune-L
CGGA_1003	CGGA RNA-Seq	-1918.17	-1165.64	-3083.81	0.988422	-0.181164	Immune-L
CGGA_1010	CGGA RNA-Seq	-1710.33	-1032.94	-2743.27	0.979606	-0.20748	Immune-L
CGGA_1014	CGGA RNA-Seq	-1125.67	-332.896	-1458.57	0.924572	-0.192906	Immune-L
CGGA_1017	CGGA RNA-Seq	-1449.05	-1136.6	-2585.65	0.974695	-0.181164	Immune-L
CGGA_1018	CGGA RNA-Seq	-1925.63	-1083.02	-3008.65	0.986688	-0.181164	Immune-L
CGGA_103	CGGA RNA-Seq	-1775.26	-883.244	-2658.5	0.97703	-0.143631	Immune-L
CGGA_1030	CGGA RNA-Seq	-1754.13	-1312.62	-3066.75	0.988039	-0.181164	Immune-L
CGGA_1033	CGGA RNA-Seq	-1556.12	-1203.07	-2759.2	0.980073	-0.143631	Immune-L
CGGA_1037	CGGA RNA-Seq	-1439	-318.233	-1757.23	0.940382	-0.192906	Immune-L
CGGA_1041	CGGA RNA-Seq	-1239.91	-673.284	-1913.19	0.947921	-0.181164	Immune-L
CGGA_1051	CGGA RNA-Seq	-1418.84	-1011.79	-2430.63	0.969356	-0.181164	Immune-L
CGGA_1055	CGGA RNA-Seq	-1322.58	-96.3187	-1418.89	0.922337	-0.181164	Immune-L
CGGA_1058	CGGA RNA-Seq	-705.197	261.451	-443.747	0.857786	-0.14947	Immune-L
CGGA_1063	CGGA RNA-Seq	-1821.36	-866.439	-2687.8	0.977937	-0.0286098	Immune-L
CGGA_1065	CGGA RNA-Seq	-2038.92	-1253.34	-3292.26	0.992601	-0.0994374	Immune-L
CGGA_1066	CGGA RNA-Seq	-1031.22	217.118	-814.103	0.884448	-0.181164	Immune-L
CGGA_107	CGGA RNA-Seq	-739.453	-160.718	-900.171	0.890273	-0.181164	Immune-L
CGGA_1082	CGGA RNA-Seq	-1380.57	-314.216	-1694.79	0.937225	-0.181164	Immune-L
CGGA_1087	CGGA RNA-Seq	-2046.75	-1259.63	-3306.38	0.992851	-0.181164	Immune-L
CGGA_1097	CGGA RNA-Seq	-1300.59	-343.48	-1644.07	0.934602	-0.21156	Immune-L
CGGA_1100	CGGA RNA-Seq	-2051.57	-1291.97	-3343.54	0.993487	-0.181164	Immune-L
CGGA_1101	CGGA RNA-Seq	-1614.44	-1218.98	-2833.42	0.982179	-0.0395086	Immune-L
CGGA_1103	CGGA RNA-Seq	-1169.51	-542.841	-1712.35	0.93812	-0.0994374	Immune-L
CGGA_112	CGGA RNA-Seq	-1491.82	-583.321	-2075.15	0.955224	-0.181164	Immune-L
CGGA_1121	CGGA RNA-Seq	-1571.77	-379.463	-1951.23	0.949685	-0.170545	Immune-L
CGGA_1127	CGGA RNA-Seq	-1155.47	57.0668	-1098.4	0.903146	-0.192906	Immune-L
CGGA_1131	CGGA RNA-Seq	-1814.63	-841.536	-2656.17	0.976957	-0.181164	Immune-L
CGGA_1137	CGGA RNA-Seq	-1202.71	-79.7864	-1282.49	0.914417	-0.136652	Immune-L
CGGA_1138	CGGA RNA-Seq	-1692.66	-755.618	-2448.28	0.96999	-0.20748	Immune-L
CGGA_1142	CGGA RNA-Seq	-1336.83	-657.878	-1994.71	0.951664	-0.111795	Immune-L
CGGA_1144	CGGA RNA-Seq	-1412.75	-1198.21	-2610.97	0.975519	-0.192906	Immune-L
CGGA_1147	CGGA RNA-Seq	-1852.12	-889.795	-2741.91	0.979566	-0.181164	Immune-L
CGGA_1154	CGGA RNA-Seq	-1007.57	343.002	-664.568	0.873993	-0.181164	Immune-L
CGGA_1157	CGGA RNA-Seq	-1262.34	-575.376	-1837.71	0.944334	-0.181164	Immune-L
CGGA_1158	CGGA RNA-Seq	-1857.06	-762.658	-2619.72	0.975801	-0.192906	Immune-L
CGGA_1159	CGGA RNA-Seq	-1122.17	-549.057	-1671.22	0.936013	-0.170545	Immune-L
CGGA_1162	CGGA RNA-Seq	-1231.98	12.1026	-1219.87	0.910657	-0.192906	Immune-L
CGGA_1164	CGGA RNA-Seq	-1676.1	-739.6	-2415.7	0.968816	-0.181164	Immune-L
CGGA_1169	CGGA RNA-Seq	-1323.62	-0.724896	-1324.35	0.916886	-0.181164	Immune-L
CGGA_1178	CGGA RNA-Seq	-1822.43	-903.533	-2725.97	0.979092	-0.192906	Immune-L
CGGA_1183	CGGA RNA-Seq	-1311.73	-272.768	-1584.5	0.931456	-0.143631	Immune-L
CGGA_1184	CGGA RNA-Seq	-1067.22	-473.403	-1540.63	0.929094	-0.181164	Immune-L
CGGA_1185	CGGA RNA-Seq	-1070.2	-102.386	-1172.58	0.907767	-0.190391	Immune-L
CGGA_1195	CGGA RNA-Seq	-1392.01	-640.434	-2032.45	0.953351	-0.111795	Immune-L
CGGA_1204	CGGA RNA-Seq	-2088.67	-1488.5	-3577.17	0.99681	-0.192906	Immune-L
CGGA_1207	CGGA RNA-Seq	-1563.17	-681.295	-2244.46	0.962282	-0.192906	Immune-L
CGGA_1211	CGGA RNA-Seq	-1333.85	-590.812	-1924.66	0.948456	-0.21156	Immune-L
CGGA_1212	CGGA RNA-Seq	-1439.06	-536.796	-1975.85	0.95081	-0.20748	Immune-L
CGGA_1226	CGGA RNA-Seq	-951.881	-211.191	-1163.07	0.907181	-0.181164	Immune-L
CGGA_1232	CGGA RNA-Seq	-1106.1	299.477	-806.624	0.883935	-0.192906	Immune-L
CGGA_1236	CGGA RNA-Seq	-1392.27	-706.098	-2098.37	0.956227	-0.112033	Immune-L
CGGA_1239	CGGA RNA-Seq	-1739.61	-624.576	-2364.18	0.966914	-0.111795	Immune-L
CGGA_1256	CGGA RNA-Seq	-1201.01	29.7656	-1171.24	0.907685	-0.111795	Immune-L
CGGA_1264	CGGA RNA-Seq	-1397.48	-330.234	-1727.71	0.938899	-0.181164	Immune-L
CGGA_1269	CGGA RNA-Seq	-1559.55	-499.425	-2058.97	0.954519	-0.190391	Immune-L
CGGA_1273	CGGA RNA-Seq	-1760.12	-1023.89	-2784.02	0.98079	-0.216907	Immune-L
CGGA_1300	CGGA RNA-Seq	-1105.22	-34.8316	-1140.05	0.905754	-0.190391	Immune-L
CGGA_1303	CGGA RNA-Seq	-1610.54	-1123.28	-2733.83	0.979326	-0.0994374	Immune-L
CGGA_1311	CGGA RNA-Seq	-1627.85	-967.79	-2595.64	0.975022	-0.181164	Immune-L
CGGA_1317	CGGA RNA-Seq	-1927.87	-1468.31	-3396.19	0.994338	-0.0395086	Immune-L
CGGA_1321	CGGA RNA-Seq	-1620.77	-567.323	-2188.09	0.959998	-0.20748	Immune-L
CGGA_1335	CGGA RNA-Seq	-1505.77	-702.619	-2208.39	0.960828	-0.181164	Immune-L
CGGA_1339	CGGA RNA-Seq	-1624.1	-904.376	-2528.48	0.972785	-0.192906	Immune-L
CGGA_1350	CGGA RNA-Seq	-1590.03	-954.215	-2544.24	0.973318	-0.0286098	Immune-L
CGGA_1354	CGGA RNA-Seq	-858.937	-260.542	-1119.48	0.90447	-0.181164	Immune-L
CGGA_1356	CGGA RNA-Seq	-1385.66	-946.234	-2331.9	0.965694	-0.192906	Immune-L
CGGA_1361	CGGA RNA-Seq	-1403.68	-635.857	-2039.54	0.953664	-0.192906	Immune-L
CGGA_1362	CGGA RNA-Seq	-1122.16	336.356	-785.802	0.882502	-0.190391	Immune-L
CGGA_1368	CGGA RNA-Seq	-1833.72	-1282.28	-3116.01	0.989128	-0.0994374	Immune-L
CGGA_1377	CGGA RNA-Seq	-1368.46	-367.421	-1735.88	0.939311	-0.143631	Immune-L
CGGA_1378	CGGA RNA-Seq	-1039.49	-305.835	-1345.32	0.918111	-0.0994374	Immune-L
CGGA_1382	CGGA RNA-Seq	-1053.53	-367.178	-1420.7	0.92244	-0.181164	Immune-L
CGGA_1383	CGGA RNA-Seq	-1650.7	-688.404	-2339.1	0.965968	-0.0994374	Immune-L
CGGA_1386	CGGA RNA-Seq	-1117.93	203.242	-914.688	0.891241	-0.192906	Immune-L
CGGA_1389	CGGA RNA-Seq	-1891.05	-647.927	-2538.98	0.973141	-0.0994374	Immune-L
CGGA_139	CGGA RNA-Seq	-1467.5	-1233.77	-2701.28	0.978349	-0.143631	Immune-L
CGGA_1398	CGGA RNA-Seq	-1285.69	-392.743	-1678.43	0.936385	-0.192906	Immune-L
CGGA_1401	CGGA RNA-Seq	-1424.11	-434.098	-1858.2	0.945319	-0.192906	Immune-L
CGGA_1403	CGGA RNA-Seq	-898.549	-239.292	-1137.84	0.905616	-0.190391	Immune-L
CGGA_1407	CGGA RNA-Seq	-1344.02	-206.825	-1550.85	0.929648	-0.0994374	Immune-L
CGGA_1413	CGGA RNA-Seq	-1498.64	-1289.45	-2788.09	0.980906	-0.21156	Immune-L
CGGA_1418	CGGA RNA-Seq	-869.983	54.6705	-815.312	0.884531	-0.181164	Immune-L
CGGA_1419	CGGA RNA-Seq	-1114.12	-424.825	-1538.94	0.929002	-0.192906	Immune-L
CGGA_1420	CGGA RNA-Seq	-1296.91	-498.538	-1795.45	0.942275	-0.192906	Immune-L
CGGA_1422	CGGA RNA-Seq	-1076.26	-185.495	-1261.75	0.91318	-0.190391	Immune-L
CGGA_1424	CGGA RNA-Seq	-1653.83	-909.427	-2563.26	0.973955	-0.0395086	Immune-L
CGGA_1425	CGGA RNA-Seq	-1524.76	-668.997	-2193.76	0.960231	-0.192906	Immune-L
CGGA_1426	CGGA RNA-Seq	-890.603	-268.715	-1159.32	0.906949	-0.181164	Immune-L
CGGA_1427	CGGA RNA-Seq	-1251.25	-116.041	-1367.29	0.919384	-0.181164	Immune-L
CGGA_1430	CGGA RNA-Seq	-1960.72	-1895.78	-3856.51	0.999244	-0.181164	Immune-L
CGGA_1437	CGGA RNA-Seq	-1192.92	-694.943	-1887.86	0.94673	-0.20748	Immune-L
CGGA_1440	CGGA RNA-Seq	-1563.07	-472.723	-2035.79	0.953499	-0.181164	Immune-L
CGGA_1445	CGGA RNA-Seq	-653.486	-1002.41	-1655.89	0.935218	-0.216907	Immune-L
CGGA_1446	CGGA RNA-Seq	-1726.3	-1348.92	-3075.23	0.98823	-0.20748	Immune-L
CGGA_1447	CGGA RNA-Seq	-1152.86	-714.842	-1867.7	0.945773	-0.20748	Immune-L
CGGA_1454	CGGA RNA-Seq	-1709.57	-1456.89	-3166.45	0.99019	-0.181164	Immune-L
CGGA_1455	CGGA RNA-Seq	-1797.53	-1204.21	-3001.73	0.986522	-0.0994374	Immune-L
CGGA_1458	CGGA RNA-Seq	-2095.86	-1246.33	-3342.19	0.993464	-0.0994374	Immune-L
CGGA_1463	CGGA RNA-Seq	-1610.6	-962.937	-2573.54	0.974296	-0.192906	Immune-L
CGGA_1467	CGGA RNA-Seq	-1501.54	-630.704	-2132.25	0.957671	-0.21156	Immune-L
CGGA_1469	CGGA RNA-Seq	-1817.21	-1236.38	-3053.58	0.987739	-0.111795	Immune-L
CGGA_1471	CGGA RNA-Seq	-968.396	526.088	-442.308	0.857677	-0.192906	Immune-L
CGGA_1474	CGGA RNA-Seq	-1026.11	-38.5618	-1064.67	0.901009	-0.181164	Immune-L
CGGA_1476	CGGA RNA-Seq	-1176.05	-281.997	-1458.05	0.924543	-0.181164	Immune-L
CGGA_1477	CGGA RNA-Seq	-1184.56	243.487	-941.069	0.892991	-0.181164	Immune-L
CGGA_1481	CGGA RNA-Seq	-784.095	178.595	-605.499	0.869747	-0.181493	Immune-L
CGGA_1482	CGGA RNA-Seq	-957.763	390.034	-567.728	0.866998	-0.0994374	Immune-L
CGGA_1488	CGGA RNA-Seq	-1386.66	-452.936	-1839.6	0.944425	-0.127206	Immune-L
CGGA_1491	CGGA RNA-Seq	-1505.91	-695.097	-2201.01	0.960527	-0.190391	Immune-L
CGGA_1494	CGGA RNA-Seq	-1356.68	-406.523	-1763.2	0.940679	-0.14947	Immune-L
CGGA_1497	CGGA RNA-Seq	-2154.23	-1439.44	-3593.68	0.997	-0.181164	Immune-L
CGGA_1504	CGGA RNA-Seq	-1012.48	578.617	-433.865	0.857039	-0.0994374	Immune-L
CGGA_1510	CGGA RNA-Seq	-1715.78	-737.044	-2452.83	0.970152	-0.181164	Immune-L
CGGA_1514	CGGA RNA-Seq	-711.352	-381.716	-1093.07	0.90281	-0.21156	Immune-L
CGGA_1516	CGGA RNA-Seq	-1810.55	-745.364	-2555.92	0.97371	-0.192906	Immune-L
CGGA_1517	CGGA RNA-Seq	-1675.62	-579.92	-2255.53	0.962723	-0.0994374	Immune-L
CGGA_1526	CGGA RNA-Seq	-1290.43	-155.692	-1446.12	0.923874	-0.190391	Immune-L
CGGA_1528	CGGA RNA-Seq	-1420.46	-94.1835	-1514.65	0.927677	-0.181164	Immune-L
CGGA_1529	CGGA RNA-Seq	-1460.74	-649.39	-2110.13	0.956731	-0.192906	Immune-L
CGGA_1530	CGGA RNA-Seq	-995.534	69.6702	-925.864	0.891984	-0.111795	Immune-L
CGGA_1531	CGGA RNA-Seq	-1063.31	263.846	-799.463	0.883443	-0.190391	Immune-L
CGGA_1534	CGGA RNA-Seq	-1181.07	84.8176	-1096.25	0.90301	-0.181164	Immune-L
CGGA_1536	CGGA RNA-Seq	-788.767	525.728	-263.039	0.843851	-0.192906	Immune-L
CGGA_1539	CGGA RNA-Seq	-1302.27	-511.123	-1813.4	0.943154	-0.181164	Immune-L
CGGA_1541	CGGA RNA-Seq	-1166.16	-420.088	-1586.25	0.93155	-0.0994374	Immune-L
CGGA_1542	CGGA RNA-Seq	-765.925	199.302	-566.623	0.866917	-0.190391	Immune-L
CGGA_1544	CGGA RNA-Seq	-1852.05	-975.802	-2827.85	0.982025	-0.192906	Immune-L
CGGA_1553	CGGA RNA-Seq	-1310.71	-897.184	-2207.9	0.960808	-0.181164	Immune-L
CGGA_1562	CGGA RNA-Seq	-1727.96	-907.582	-2635.54	0.976306	-0.216907	Immune-L
CGGA_1564	CGGA RNA-Seq	-1355.29	-168	-1523.29	0.92815	-0.192906	Immune-L
CGGA_1566	CGGA RNA-Seq	-1885.05	-909.928	-2794.98	0.981102	-0.111795	Immune-L
CGGA_157	CGGA RNA-Seq	-1338.94	274.982	-1063.96	0.900964	-0.181164	Immune-L
CGGA_1579	CGGA RNA-Seq	-1516.25	-811.535	-2327.78	0.965538	-0.150168	Immune-L
CGGA_1589	CGGA RNA-Seq	-1271.68	-1004.38	-2276.07	0.963534	-0.181164	Immune-L
CGGA_1591	CGGA RNA-Seq	-1259.01	-800.657	-2059.67	0.954549	-0.181164	Immune-L
CGGA_1594	CGGA RNA-Seq	-1178.47	-107.246	-1285.72	0.914608	-0.192906	Immune-L
CGGA_1605	CGGA RNA-Seq	-1259.68	-705.011	-1964.69	0.950302	-0.192906	Immune-L
CGGA_1611	CGGA RNA-Seq	-1665.32	-603.188	-2268.51	0.963236	-0.192906	Immune-L
CGGA_1615	CGGA RNA-Seq	-776.117	465.786	-310.331	0.847555	-0.052096	Immune-L
CGGA_1621	CGGA RNA-Seq	-1380.93	-342.65	-1723.58	0.93869	-0.181164	Immune-L
CGGA_1627	CGGA RNA-Seq	-1276.14	47.636	-1228.5	0.91118	-0.192906	Immune-L
CGGA_1635	CGGA RNA-Seq	-1438.54	-856.851	-2295.39	0.964289	-0.216907	Immune-L
CGGA_1642	CGGA RNA-Seq	-1421.73	-77.2758	-1499	0.926817	-0.190391	Immune-L
CGGA_1645	CGGA RNA-Seq	-1617.88	-277.917	-1895.8	0.947105	-0.181164	Immune-L
CGGA_1647	CGGA RNA-Seq	-1048.74	287.876	-760.868	0.880775	-0.0521526	Immune-L
CGGA_1648	CGGA RNA-Seq	-1125.46	193.732	-931.732	0.892373	-0.111795	Immune-L
CGGA_1655	CGGA RNA-Seq	-1135.77	200.019	-935.75	0.892639	-0.192906	Immune-L
CGGA_1656	CGGA RNA-Seq	-1538.17	-482.798	-2020.97	0.952841	-0.181164	Immune-L
CGGA_1657	CGGA RNA-Seq	-1199.45	-156.986	-1356.43	0.918756	-0.192906	Immune-L
CGGA_1664	CGGA RNA-Seq	-1454.66	-633.604	-2088.26	0.955792	-0.192906	Immune-L
CGGA_1667	CGGA RNA-Seq	-1335.79	-429.007	-1764.8	0.940759	-0.190391	Immune-L
CGGA_1669	CGGA RNA-Seq	-1275.09	-526.433	-1801.52	0.942573	-0.21156	Immune-L
CGGA_1671	CGGA RNA-Seq	-1647.59	-169.341	-1816.93	0.943326	-0.181164	Immune-L
CGGA_1673	CGGA RNA-Seq	-1866.12	-1240.62	-3106.74	0.988927	-0.192906	Immune-L
CGGA_1685	CGGA RNA-Seq	-1494.93	-751.351	-2246.28	0.962355	-0.181164	Immune-L
CGGA_1686	CGGA RNA-Seq	-1472.41	-340.563	-1812.97	0.943133	-0.181164	Immune-L
CGGA_1689	CGGA RNA-Seq	-1366.85	-44.4428	-1411.3	0.921906	-0.192906	Immune-L
CGGA_1693	CGGA RNA-Seq	-1543.78	-453.031	-1996.81	0.951759	-0.192906	Immune-L
CGGA_1695	CGGA RNA-Seq	-1903.74	-1015.76	-2919.5	0.984475	-0.0994374	Immune-L
CGGA_1699	CGGA RNA-Seq	-1491.74	-639.395	-2131.13	0.957624	-0.192906	Immune-L
CGGA_1702	CGGA RNA-Seq	-1180.32	-1050.79	-2231.1	0.961747	-0.190391	Immune-L
CGGA_1704	CGGA RNA-Seq	-1163.35	-31.465	-1194.82	0.909132	-0.192906	Immune-L
CGGA_1720	CGGA RNA-Seq	-1450.68	-1048.17	-2498.85	0.971768	-0.143631	Immune-L
CGGA_1727	CGGA RNA-Seq	-1253.21	150.464	-1102.74	0.90342	-0.190391	Immune-L
CGGA_1731	CGGA RNA-Seq	-1278.18	-58.9835	-1337.16	0.917635	-0.111795	Immune-L
CGGA_1735	CGGA RNA-Seq	-1632.73	-1167.79	-2800.52	0.98126	-0.216907	Immune-L
CGGA_1743	CGGA RNA-Seq	-1509.36	-1005.16	-2514.52	0.972308	-0.192906	Immune-L
CGGA_1745	CGGA RNA-Seq	-1666.78	-1286.62	-2953.4	0.985336	-0.0994374	Immune-L
CGGA_1749	CGGA RNA-Seq	-1510.35	-552.232	-2062.58	0.954677	-0.21156	Immune-L
CGGA_1750	CGGA RNA-Seq	-1250.26	-612.887	-1863.15	0.945556	-0.192906	Immune-L
CGGA_1758	CGGA RNA-Seq	-1397.52	-1207.72	-2605.23	0.975334	-0.21156	Immune-L
CGGA_1769	CGGA RNA-Seq	-1332.84	-873.01	-2205.85	0.960725	-0.190391	Immune-L
CGGA_1771	CGGA RNA-Seq	-1804.26	-1295.11	-3099.37	0.988766	-0.216907	Immune-L
CGGA_1780	CGGA RNA-Seq	-823.6	-83.724	-907.324	0.890751	-0.20748	Immune-L
CGGA_1791	CGGA RNA-Seq	-741.337	20.5302	-720.806	0.877975	-0.20748	Immune-L
CGGA_1807	CGGA RNA-Seq	-1381.76	-904.388	-2286.14	0.963929	-0.21156	Immune-L
CGGA_1809	CGGA RNA-Seq	-1287.5	-322.796	-1610.3	0.932827	-0.181164	Immune-L
CGGA_1819	CGGA RNA-Seq	-1016.31	-81.2805	-1097.59	0.903095	-0.192906	Immune-L
CGGA_1826	CGGA RNA-Seq	-1001.5	-99.3332	-1100.83	0.903299	-0.181164	Immune-L
CGGA_1850	CGGA RNA-Seq	-1368.51	-26.0839	-1394.59	0.920953	-0.192906	Immune-L
CGGA_1854	CGGA RNA-Seq	-1199.76	169.936	-1029.82	0.898779	-0.192906	Immune-L
CGGA_1862	CGGA RNA-Seq	-1604.67	-867.858	-2472.52	0.970849	-0.216907	Immune-L
CGGA_1870	CGGA RNA-Seq	-1901.19	-1311.62	-3212.8	0.991117	-0.111795	Immune-L
CGGA_1877	CGGA RNA-Seq	-1828.86	-885.716	-2714.58	0.978751	-0.0932351	Immune-L
CGGA_1903	CGGA RNA-Seq	-1164.83	-101.059	-1265.89	0.913427	-0.185813	Immune-L
CGGA_1908	CGGA RNA-Seq	-949.418	-127.655	-1077.07	0.901797	-0.192906	Immune-L
CGGA_1916	CGGA RNA-Seq	-1397.7	-685.772	-2083.47	0.955585	-0.150168	Immune-L
CGGA_1939	CGGA RNA-Seq	-1092	175.822	-916.182	0.891341	-0.0994374	Immune-L
CGGA_194	CGGA RNA-Seq	-1623.56	-734.096	-2357.66	0.966669	-0.181164	Immune-L
CGGA_1955	CGGA RNA-Seq	-1478.43	-695.313	-2173.75	0.959406	-0.0994374	Immune-L
CGGA_1985	CGGA RNA-Seq	-1590.34	-540.699	-2131.04	0.95762	-0.192906	Immune-L
CGGA_1994	CGGA RNA-Seq	-1661.27	-835.049	-2496.32	0.97168	-0.111795	Immune-L
CGGA_2013	CGGA RNA-Seq	-1094.67	-168.92	-1263.59	0.91329	-0.181164	Immune-L
CGGA_2024	CGGA RNA-Seq	-1440.04	-1265.87	-2705.91	0.978489	-0.181164	Immune-L
CGGA_2053	CGGA RNA-Seq	-1419.85	-1049.04	-2468.89	0.970721	-0.0994374	Immune-L
CGGA_265	CGGA RNA-Seq	-883.437	25.4954	-857.941	0.887433	-0.192906	Immune-L
CGGA_28	CGGA RNA-Seq	-1571.66	-298.955	-1870.62	0.945912	-0.181164	Immune-L
CGGA_290	CGGA RNA-Seq	-1096.38	-658.04	-1754.42	0.940241	-0.181164	Immune-L
CGGA_320	CGGA RNA-Seq	-1355.67	-453.466	-1809.14	0.942946	-0.192906	Immune-L
CGGA_369	CGGA RNA-Seq	-1164.05	-567.068	-1731.12	0.939071	-0.181164	Immune-L
CGGA_406	CGGA RNA-Seq	-2120.3	-1452.1	-3572.41	0.996754	-0.190391	Immune-L
CGGA_42	CGGA RNA-Seq	-1524.49	-199.923	-1724.42	0.938732	-0.181164	Immune-L
CGGA_420	CGGA RNA-Seq	-1989.63	-1060.99	-3050.63	0.987671	-0.0650224	Immune-L
CGGA_457	CGGA RNA-Seq	-2253.02	-1520.89	-3773.91	0.998699	-0.192906	Immune-L
CGGA_503	CGGA RNA-Seq	-1238.39	-636.813	-1875.2	0.94613	-0.192906	Immune-L
CGGA_507	CGGA RNA-Seq	-1349.85	-921.215	-2271.07	0.963337	-0.20748	Immune-L
CGGA_583	CGGA RNA-Seq	-1556.93	-800.357	-2357.29	0.966656	-0.216907	Immune-L
CGGA_619	CGGA RNA-Seq	-1445.77	-91.9282	-1537.7	0.928935	-0.21156	Immune-L
CGGA_625	CGGA RNA-Seq	-1458.74	-336.115	-1794.86	0.942246	-0.0994374	Immune-L
CGGA_634	CGGA RNA-Seq	-1540.06	-1232.53	-2772.59	0.980461	-0.181164	Immune-L
CGGA_652	CGGA RNA-Seq	-1393.4	-340.037	-1733.44	0.939188	-0.190391	Immune-L
CGGA_663	CGGA RNA-Seq	-1575.26	-1150.05	-2725.31	0.979072	-0.181164	Immune-L
CGGA_707	CGGA RNA-Seq	-1423	-982.843	-2405.84	0.968456	-0.14947	Immune-L
CGGA_721	CGGA RNA-Seq	-1060.02	-19.6938	-1079.71	0.901965	-0.181164	Immune-L
CGGA_724	CGGA RNA-Seq	-1433.56	-592.072	-2025.63	0.953049	-0.181164	Immune-L
CGGA_763	CGGA RNA-Seq	-1226.51	-542.911	-1769.42	0.940989	-0.192906	Immune-L
CGGA_780	CGGA RNA-Seq	-1196.79	-485.612	-1682.4	0.936589	-0.20748	Immune-L
CGGA_809	CGGA RNA-Seq	-1456.6	100.287	-1356.32	0.918749	-0.192906	Immune-L
CGGA_825	CGGA RNA-Seq	-1397.52	-80.1337	-1477.65	0.925635	-0.181164	Immune-L
CGGA_861	CGGA RNA-Seq	-526.688	268.599	-258.089	0.843461	-0.181164	Immune-L
CGGA_862	CGGA RNA-Seq	-1368.63	-781.352	-2149.98	0.958417	-0.190391	Immune-L
CGGA_863	CGGA RNA-Seq	-1380.61	-233.237	-1613.85	0.933015	-0.181164	Immune-L
CGGA_881	CGGA RNA-Seq	-885.167	-69.4407	-954.608	0.893883	-0.190391	Immune-L
CGGA_882	CGGA RNA-Seq	-1344.87	-986.123	-2330.99	0.96566	-0.181164	Immune-L
CGGA_883	CGGA RNA-Seq	-1562.28	-631.393	-2193.67	0.960227	-0.181164	Immune-L
CGGA_889	CGGA RNA-Seq	-1658.94	-1517.53	-3176.47	0.990394	-0.21156	Immune-L
CGGA_890	CGGA RNA-Seq	-1618.2	-840.886	-2459.09	0.970374	-0.190391	Immune-L
CGGA_901	CGGA RNA-Seq	-1357.4	-149.769	-1507.17	0.927266	-0.21156	Immune-L
CGGA_903	CGGA RNA-Seq	-1068.58	81.3225	-987.26	0.896022	-0.20748	Immune-L
CGGA_D28	CGGA RNA-Seq	-1918.72	-883.372	-2802.09	0.981304	-0.181164	Immune-L
CGGA_D50	CGGA RNA-Seq	-1155.85	-655.418	-1811.27	0.94305	-0.192906	Immune-L
CGGA_D53	CGGA RNA-Seq	-1835.88	-1047.22	-2883.09	0.983523	-0.181164	Immune-L
CGGA_J50	CGGA RNA-Seq	-1580.5	-264.646	-1845.15	0.944692	-0.143631	Immune-L
CGGA_J73	CGGA RNA-Seq	-1900.51	-1341.93	-3242.44	0.991687	-0.0650224	Immune-L
CGGA_P103	CGGA RNA-Seq	-1718.16	-1370.31	-3088.48	0.988525	-0.111795	Immune-L
CGGA_P108	CGGA RNA-Seq	-1173.53	-441.182	-1614.71	0.933061	-0.192906	Immune-L
CGGA_P11	CGGA RNA-Seq	-1552.84	-238.748	-1791.59	0.942085	-0.21156	Immune-L
CGGA_P111	CGGA RNA-Seq	-1367.56	-419.229	-1786.79	0.941848	-0.181164	Immune-L
CGGA_P112	CGGA RNA-Seq	-940.176	-580.419	-1520.6	0.928002	-0.181164	Immune-L
CGGA_P113	CGGA RNA-Seq	-1337.93	-1243.61	-2581.54	0.97456	-0.181164	Immune-L
CGGA_P114	CGGA RNA-Seq	-1770.07	-993.172	-2763.24	0.98019	-0.181164	Immune-L
CGGA_P115	CGGA RNA-Seq	-764.108	-4.90088	-769.009	0.88134	-0.192906	Immune-L
CGGA_P116	CGGA RNA-Seq	-1293.28	-453.744	-1747.02	0.939871	-0.192906	Immune-L
CGGA_P128	CGGA RNA-Seq	-1342.29	-891.452	-2233.74	0.961853	-0.181164	Immune-L
CGGA_P13	CGGA RNA-Seq	-1892.82	-1601.58	-3494.4	0.995766	-0.192906	Immune-L
CGGA_P131	CGGA RNA-Seq	-1541.74	-645.565	-2187.3	0.959966	-0.181164	Immune-L
CGGA_P136	CGGA RNA-Seq	-1095.78	-508.173	-1603.95	0.932491	0.0298599	Immune-L
CGGA_P137	CGGA RNA-Seq	-1437.27	-510.294	-1947.57	0.949516	-0.20748	Immune-L
CGGA_P144	CGGA RNA-Seq	-879.335	-242.229	-1121.56	0.904601	-0.143631	Immune-L
CGGA_P146	CGGA RNA-Seq	-1410.87	-562.824	-1973.69	0.950712	-0.181164	Immune-L
CGGA_P15	CGGA RNA-Seq	-1369.04	-0.913681	-1369.96	0.919538	-0.181164	Immune-L
CGGA_P150	CGGA RNA-Seq	-1172.36	-24.2161	-1196.58	0.909239	-0.181164	Immune-L
CGGA_P151	CGGA RNA-Seq	-1406.89	-538.519	-1945.4	0.949416	-0.192906	Immune-L
CGGA_P153	CGGA RNA-Seq	-1442.37	-1096.75	-2539.12	0.973146	-0.192906	Immune-L
CGGA_P154	CGGA RNA-Seq	-1725.87	-1017.56	-2743.44	0.979611	-0.143631	Immune-L
CGGA_P155	CGGA RNA-Seq	-1331.31	-719.325	-2050.64	0.954154	-0.181164	Immune-L
CGGA_P156	CGGA RNA-Seq	-1607.2	-735.254	-2342.46	0.966096	-0.14947	Immune-L
CGGA_P157	CGGA RNA-Seq	-951.461	-137.511	-1088.97	0.902551	-0.190391	Immune-L
CGGA_P158	CGGA RNA-Seq	-1569.16	-1146.44	-2715.6	0.978781	-0.0994374	Immune-L
CGGA_P16	CGGA RNA-Seq	-1471.62	-845.236	-2316.85	0.965119	-0.192906	Immune-L
CGGA_P165	CGGA RNA-Seq	-1670.23	-1071.88	-2742.11	0.979571	-0.111795	Immune-L
CGGA_P17	CGGA RNA-Seq	-1355.49	-322.422	-1677.91	0.936358	-0.181164	Immune-L
CGGA_P172	CGGA RNA-Seq	-1497.15	-878.355	-2375.5	0.967337	-0.111795	Immune-L
CGGA_P174	CGGA RNA-Seq	-1153.03	-455.495	-1608.52	0.932734	-0.181164	Immune-L
CGGA_P175	CGGA RNA-Seq	-681.733	616.436	-65.2973	0.827923	-0.21156	Immune-L
CGGA_P176	CGGA RNA-Seq	-1688.32	-1306.6	-2994.92	0.986358	-0.143631	Immune-L
CGGA_P179	CGGA RNA-Seq	-1574.41	-1225.75	-2800.16	0.981249	-0.181164	Immune-L
CGGA_P180	CGGA RNA-Seq	-653.457	230.001	-423.456	0.856251	-0.0994374	Immune-L
CGGA_P183	CGGA RNA-Seq	-2063.59	-1632.45	-3696.05	0.998051	-0.181164	Immune-L
CGGA_P185	CGGA RNA-Seq	-993.899	-375.076	-1368.98	0.919481	-0.181164	Immune-L
CGGA_P19	CGGA RNA-Seq	-1112.82	-230.882	-1343.7	0.918016	-0.181164	Immune-L
CGGA_P20	CGGA RNA-Seq	-1543.89	-743.532	-2287.42	0.963978	-0.190391	Immune-L
CGGA_P21	CGGA RNA-Seq	-1306.77	-126.264	-1433.03	0.923137	-0.181164	Immune-L
CGGA_P22	CGGA RNA-Seq	-1282.39	-134.24	-1416.63	0.922209	-0.181164	Immune-L
CGGA_P23	CGGA RNA-Seq	-1086.48	302.926	-783.557	0.882347	-0.21156	Immune-L
CGGA_P27	CGGA RNA-Seq	-1701.95	-955.759	-2657.7	0.977005	-0.181164	Immune-L
CGGA_P270	CGGA RNA-Seq	-1277.64	-210.077	-1487.72	0.926194	-0.181164	Immune-L
CGGA_P271	CGGA RNA-Seq	-1572.36	-848.097	-2420.46	0.968989	-0.0994374	Immune-L
CGGA_P29	CGGA RNA-Seq	-1750.76	-756.569	-2507.33	0.972061	0.0195772	Immune-L
CGGA_P3	CGGA RNA-Seq	-1512.81	-834.535	-2347.34	0.966281	-0.111795	Immune-L
CGGA_P30	CGGA RNA-Seq	-441.165	-457.941	-899.106	0.890202	-0.21156	Immune-L
CGGA_P306	CGGA RNA-Seq	-2034.79	-1157	-3191.79	0.990703	-0.0994374	Immune-L
CGGA_P316	CGGA RNA-Seq	-1086.09	105.445	-980.644	0.89559	-0.0994374	Immune-L
CGGA_P326	CGGA RNA-Seq	-1128.92	-227.831	-1356.76	0.918775	-0.192906	Immune-L
CGGA_P392	CGGA RNA-Seq	-1213.06	-697.276	-1910.33	0.947787	-0.181164	Immune-L
CGGA_P399	CGGA RNA-Seq	-1849.91	-827.778	-2677.69	0.977626	-0.181164	Immune-L
CGGA_P437	CGGA RNA-Seq	-1410.64	-984.929	-2395.56	0.968079	-0.0994374	Immune-L
CGGA_P492	CGGA RNA-Seq	-1580.86	-684.75	-2265.61	0.963122	-0.111795	Immune-L
CGGA_P500	CGGA RNA-Seq	-1351.43	-542.575	-1894.01	0.94702	-0.192906	Immune-L
CGGA_P505	CGGA RNA-Seq	-1266.06	-184.607	-1450.67	0.924129	-0.181164	Immune-L
CGGA_P508	CGGA RNA-Seq	-1467.88	-695.763	-2163.64	0.958987	-0.181164	Immune-L
CGGA_P615	CGGA RNA-Seq	-1452	-897.9	-2349.9	0.966377	-0.190391	Immune-L
CGGA_P84	CGGA RNA-Seq	-1364	-332.386	-1696.38	0.937306	-0.190391	Immune-L
CGGA_P86	CGGA RNA-Seq	-1706.4	-968.74	-2675.14	0.977547	-0.181164	Immune-L
CGGA_P99	CGGA RNA-Seq	-1261.18	-66.5946	-1327.78	0.917087	-0.181164	Immune-L
CGGA_1024	CGGA RNA-Seq	-950.821	-114.54	-1065.36	0.901053	-0.119563	Immune-L
CGGA_1026	CGGA RNA-Seq	-504.864	95.4938	-409.371	0.855181	0.0867621	Immune-L
CGGA_1081	CGGA RNA-Seq	-1197.07	-608.033	-1805.11	0.942749	-0.181164	Immune-L
CGGA_1109	CGGA RNA-Seq	-1347.37	-577.18	-1924.55	0.948451	-0.150168	Immune-L
CGGA_1140	CGGA RNA-Seq	-1131.96	-843.796	-1975.76	0.950806	0.0130063	Immune-L
CGGA_1214	CGGA RNA-Seq	-1298.61	-543.314	-1841.92	0.944537	0.103211	Immune-L
CGGA_1251	CGGA RNA-Seq	-1567.12	-305.861	-1872.98	0.946025	-0.181164	Immune-L
CGGA_1280	CGGA RNA-Seq	-1181.8	10.3785	-1171.42	0.907696	0.068852	Immune-L
CGGA_1281	CGGA RNA-Seq	-1326.26	-1198.34	-2524.6	0.972653	-0.119563	Immune-L
CGGA_1320	CGGA RNA-Seq	-1551.43	-400.171	-1951.6	0.949702	-0.143631	Immune-L
CGGA_1332	CGGA RNA-Seq	-1522.04	-966.302	-2488.34	0.971403	-0.119563	Immune-L
CGGA_1340	CGGA RNA-Seq	-1559.13	-917.709	-2476.84	0.971001	0.068852	Immune-L
CGGA_235	CGGA RNA-Seq	-1919.52	-1483.82	-3403.34	0.994449	0.000922769	Immune-L
CGGA_276	CGGA RNA-Seq	-1609.48	-698.528	-2308.01	0.964778	-0.14947	Immune-L
CGGA_488	CGGA RNA-Seq	-1451.3	-837.889	-2289.19	0.964048	-0.185813	Immune-L
CGGA_493	CGGA RNA-Seq	-1537.67	-947.583	-2485.25	0.971295	0.0130063	Immune-L
CGGA_494	CGGA RNA-Seq	-1113.8	-870.36	-1984.16	0.951187	-0.0752517	Immune-L
CGGA_565	CGGA RNA-Seq	-983.895	-443.774	-1427.67	0.922834	-0.0752517	Immune-L
CGGA_599	CGGA RNA-Seq	-1069.21	-149.605	-1218.81	0.910593	0.0187316	Immune-L
CGGA_630	CGGA RNA-Seq	-1551.87	-1134.43	-2686.3	0.977891	-0.181164	Immune-L
CGGA_669	CGGA RNA-Seq	-1353.04	-1280.31	-2633.35	0.976236	0.068852	Immune-L
CGGA_680	CGGA RNA-Seq	-1608.71	-769.663	-2378.37	0.967443	-0.0994374	Immune-L
CGGA_700	CGGA RNA-Seq	-1506.77	-600.613	-2107.38	0.956613	0.125819	Immune-L
CGGA_732	CGGA RNA-Seq	-1454.12	-769.593	-2223.71	0.961449	0.125819	Immune-L
CGGA_766	CGGA RNA-Seq	-1760.29	-967.617	-2727.91	0.97915	0.135864	Immune-L
CGGA_791	CGGA RNA-Seq	-1323.16	-302.826	-1625.98	0.933655	-0.181164	Immune-L
CGGA_796	CGGA RNA-Seq	-1031.65	-11.9787	-1043.63	0.899665	-0.170545	Immune-L
CGGA_807	CGGA RNA-Seq	-1559.97	-1537.55	-3097.52	0.988725	0.191518	Immune-L
CGGA_871	CGGA RNA-Seq	-1644.89	-595.535	-2240.43	0.962121	-0.154898	Immune-L
CGGA_902	CGGA RNA-Seq	-722.364	-348.342	-1070.71	0.901393	0.0298599	Immune-L
CGGA_J030	CGGA RNA-Seq	-1622.22	-1098.19	-2720.41	0.978926	0.000922769	Immune-L
CGGA_1005	CGGA RNA-Seq	-1731.45	-1140.46	-2871.91	0.983225	0.125819	Immune-L
CGGA_1013	CGGA RNA-Seq	-1205.2	-214.821	-1420.02	0.922401	0.068852	Immune-L
CGGA_1020	CGGA RNA-Seq	-1126.24	167.844	-958.394	0.894133	0.0345864	Immune-L
CGGA_1031	CGGA RNA-Seq	-1331.92	-220.23	-1552.15	0.929718	0.135864	Immune-L
CGGA_1050	CGGA RNA-Seq	-1524.75	-806.244	-2330.99	0.96566	0.183593	Immune-L
CGGA_1061	CGGA RNA-Seq	-1838.49	-977.59	-2816.08	0.981697	0.125819	Immune-L
CGGA_1113	CGGA RNA-Seq	-1194.26	-761.69	-1955.95	0.949901	-0.181164	Immune-L
CGGA_1189	CGGA RNA-Seq	-1877.02	-1254.41	-3131.43	0.989458	0.000922769	Immune-L
CGGA_1219	CGGA RNA-Seq	-1123.91	382.332	-741.581	0.879431	-0.181164	Immune-L
CGGA_1287	CGGA RNA-Seq	-1167.83	-19.4878	-1187.32	0.908673	-0.154898	Immune-L
CGGA_1322	CGGA RNA-Seq	-1741.75	-998.161	-2739.91	0.979506	0.134666	Immune-L
CGGA_1329	CGGA RNA-Seq	-1395.52	-904.772	-2300.29	0.964479	0.0720553	Immune-L
CGGA_1330	CGGA RNA-Seq	-959.721	136.224	-823.497	0.885091	-0.181164	Immune-L
CGGA_1384	CGGA RNA-Seq	-1197.12	-386.97	-1584.09	0.931435	0.0867621	Immune-L
CGGA_1394	CGGA RNA-Seq	-1673.51	-1072.19	-2745.71	0.979677	0.125819	Immune-L
CGGA_1409	CGGA RNA-Seq	-1564.81	-567.578	-2132.38	0.957676	0.0422178	Immune-L
CGGA_252	CGGA RNA-Seq	-1557.83	-514.671	-2072.51	0.955109	0.125819	Immune-L
CGGA_254	CGGA RNA-Seq	-1517.08	-585.92	-2103	0.956426	0.068852	Immune-L
CGGA_261	CGGA RNA-Seq	-1280.53	-551.038	-1831.57	0.944037	0.135864	Immune-L
CGGA_267	CGGA RNA-Seq	-1987.39	-1510.35	-3497.74	0.995811	0.0195772	Immune-L
CGGA_283	CGGA RNA-Seq	-1383.33	-437.484	-1820.82	0.943515	0.0187316	Immune-L
CGGA_300	CGGA RNA-Seq	-1438.57	-624.453	-2063.03	0.954696	0.125819	Immune-L
CGGA_314	CGGA RNA-Seq	-1310.72	-333.552	-1644.27	0.934613	-0.192906	Immune-L
CGGA_446	CGGA RNA-Seq	-1912.06	-891.78	-2803.84	0.981353	0.183593	Immune-L
CGGA_458	CGGA RNA-Seq	-1427.29	-596.883	-2024.17	0.952983	0.068852	Immune-L
CGGA_479	CGGA RNA-Seq	-1224.94	-287.86	-1512.8	0.927575	0.0345864	Immune-L
CGGA_485	CGGA RNA-Seq	-1358.74	-430.16	-1788.9	0.941952	-0.127206	Immune-L
CGGA_490	CGGA RNA-Seq	-1402.84	-568.757	-1971.6	0.950617	-0.190391	Immune-L
CGGA_491	CGGA RNA-Seq	-1638.12	-372.325	-2010.44	0.952371	0.0130063	Immune-L
CGGA_501	CGGA RNA-Seq	-1445.32	-725.142	-2170.46	0.95927	0.135864	Immune-L
CGGA_502	CGGA RNA-Seq	-1131.57	194.223	-937.343	0.892745	0.0720553	Immune-L
CGGA_510	CGGA RNA-Seq	-1134.87	-583.633	-1718.51	0.938433	-0.0395086	Immune-L
CGGA_543	CGGA RNA-Seq	-1498.3	-644.8	-2143.1	0.958128	0.068852	Immune-L
CGGA_551	CGGA RNA-Seq	-1744.33	-1292.08	-3036.41	0.987342	0.000922769	Immune-L
CGGA_580	CGGA RNA-Seq	-1313.49	-461.056	-1774.54	0.941243	-0.0395086	Immune-L
CGGA_591	CGGA RNA-Seq	-1241.96	-165.489	-1407.45	0.921687	0.0667328	Immune-L
CGGA_598	CGGA RNA-Seq	-1622.62	-920.982	-2543.61	0.973297	0.135864	Immune-L
CGGA_607	CGGA RNA-Seq	-1369.07	-474.125	-1843.2	0.944598	-0.0752517	Immune-L
CGGA_635	CGGA RNA-Seq	-1476.84	-903.173	-2380.01	0.967505	0.134666	Immune-L
CGGA_642	CGGA RNA-Seq	-1589.67	-559.063	-2148.73	0.958364	-0.216907	Immune-L
CGGA_655	CGGA RNA-Seq	-1521.41	-571.568	-2092.98	0.955995	0.103211	Immune-L
CGGA_662	CGGA RNA-Seq	-1378.89	-441.711	-1820.61	0.943505	0.103211	Immune-L
CGGA_666	CGGA RNA-Seq	-1749.46	-1031.46	-2780.92	0.980701	-0.0395086	Immune-L
CGGA_671	CGGA RNA-Seq	-1606.84	-1543.72	-3150.57	0.989861	0.125819	Immune-L
CGGA_675	CGGA RNA-Seq	-1544.39	-789.701	-2334.09	0.965778	-0.0395086	Immune-L
CGGA_685	CGGA RNA-Seq	-1822.77	-726.287	-2549.06	0.97348	0.0720553	Immune-L
CGGA_698	CGGA RNA-Seq	-1392.51	224.785	-1167.72	0.907468	-0.192906	Immune-L
CGGA_704	CGGA RNA-Seq	-1406.52	-171.478	-1578	0.931109	-0.181164	Immune-L
CGGA_715	CGGA RNA-Seq	-1721.66	-1760.21	-3481.88	0.995596	0.0187316	Immune-L
CGGA_725	CGGA RNA-Seq	-1333.41	-782.924	-2116.33	0.956995	0.0187316	Immune-L
CGGA_752	CGGA RNA-Seq	-1098.41	53.6634	-1044.75	0.899737	-0.119563	Immune-L
CGGA_757	CGGA RNA-Seq	-1622.73	-913.907	-2536.64	0.973062	0.068852	Immune-L
CGGA_760	CGGA RNA-Seq	-1249.56	-496.508	-1746.07	0.939823	-0.0752517	Immune-L
CGGA_762	CGGA RNA-Seq	-1427.7	-766.124	-2193.83	0.960234	0.125819	Immune-L
CGGA_785	CGGA RNA-Seq	-1434.05	-613.287	-2047.34	0.954008	0.068852	Immune-L
CGGA_822	CGGA RNA-Seq	-1795.2	-882.277	-2677.48	0.97762	0.125819	Immune-L
CGGA_834	CGGA RNA-Seq	-1241.04	-243.112	-1484.15	0.925996	0.0187316	Immune-L
CGGA_835	CGGA RNA-Seq	-1291.82	-555.466	-1847.28	0.944795	-0.181164	Immune-L
CGGA_838	CGGA RNA-Seq	-1806.43	-1502.45	-3308.88	0.992894	0.135864	Immune-L
CGGA_843	CGGA RNA-Seq	-1738.55	-1170	-2908.55	0.984192	0.0720553	Immune-L
CGGA_856	CGGA RNA-Seq	-1358.21	-704.571	-2062.78	0.954685	0.0345864	Immune-L
CGGA_858	CGGA RNA-Seq	-1719.01	-1687.6	-3406.61	0.994499	0.125819	Immune-L
CGGA_864	CGGA RNA-Seq	-976.283	-302.496	-1278.78	0.914196	-0.119563	Immune-L
CGGA_884	CGGA RNA-Seq	-1720.4	-1076.27	-2796.67	0.981151	0.183593	Immune-L
CGGA_892	CGGA RNA-Seq	-1575.39	-732.232	-2307.62	0.964763	-0.190391	Immune-L
CGGA_893	CGGA RNA-Seq	-1746.61	-1203.35	-2949.95	0.98525	0.0895026	Immune-L
CGGA_898	CGGA RNA-Seq	-1409.64	-817.593	-2227.23	0.961591	-0.0521526	Immune-L
CGGA_904	CGGA RNA-Seq	-1801.13	-946.13	-2747.26	0.979723	0.135864	Immune-L
CGGA_905	CGGA RNA-Seq	-1056.24	370.217	-686.026	0.875519	-0.190391	Immune-L
CGGA_908	CGGA RNA-Seq	-1387.19	-285.735	-1672.93	0.936101	0.125819	Immune-L
CGGA_D04	CGGA RNA-Seq	-1707.47	-1051.59	-2759.05	0.980069	0.068852	Immune-L
CGGA_D14	CGGA RNA-Seq	-1425.15	-172.651	-1597.8	0.932165	0.068852	Immune-L
CGGA_D15	CGGA RNA-Seq	-2214.14	-1667.13	-3881.27	0.999378	0.183593	Immune-L
CGGA_D20	CGGA RNA-Seq	-1664.29	-1619.62	-3283.91	0.992451	0.125819	Immune-L
CGGA_D29	CGGA RNA-Seq	-1587.06	-880.121	-2467.18	0.970661	0.0720553	Immune-L
CGGA_D34	CGGA RNA-Seq	-1694.93	-644.28	-2339.21	0.965973	-0.119485	Immune-L
CGGA_D48	CGGA RNA-Seq	-1527.47	-596.182	-2123.65	0.957307	-0.111795	Immune-L
CGGA_D52	CGGA RNA-Seq	-1813.47	-1321.95	-3135.42	0.989543	-0.150168	Immune-L
CGGA_J023	CGGA RNA-Seq	-1913.75	-1658.01	-3571.76	0.996746	-0.143631	Immune-L
CGGA_J100	CGGA RNA-Seq	-1505.25	-442.033	-1947.29	0.949503	-0.181164	Immune-L
CGGA_1070	CGGA RNA-Seq	-809.568	-263.736	-1073.3	0.901558	-0.181164	Immune-L
CGGA_1197	CGGA RNA-Seq	-1526.03	-292.448	-1818.48	0.943401	-0.119563	Immune-L
CGGA_1246	CGGA RNA-Seq	-1625.74	-634.754	-2260.49	0.96292	-0.0650224	Immune-L
CGGA_243	CGGA RNA-Seq	-1751.98	-1337.31	-3089.29	0.988543	0.16033	Immune-L
CGGA_1012	CGGA RNA-Seq	-345.165	210.392	-134.774	0.833599	-0.192906	Immune-M
CGGA_1032	CGGA RNA-Seq	-116.093	1221.04	1104.95	0.71987	-0.190391	Immune-M
CGGA_1048	CGGA RNA-Seq	-1097.8	-100.185	-1197.98	0.909325	-0.192906	Immune-M
CGGA_108	CGGA RNA-Seq	-392.373	653.437	261.063	0.800116	-0.190391	Immune-M
CGGA_1086	CGGA RNA-Seq	-116.032	671.111	555.079	0.773491	-0.181164	Immune-M
CGGA_1111	CGGA RNA-Seq	-663.327	490.373	-172.954	0.836682	-0.192906	Immune-M
CGGA_1120	CGGA RNA-Seq	-1430.98	-957.505	-2388.49	0.967818	-0.0395086	Immune-M
CGGA_1126	CGGA RNA-Seq	-1374.96	-140.888	-1515.85	0.927743	-0.111795	Immune-M
CGGA_1130	CGGA RNA-Seq	-738.742	-53.5095	-792.252	0.882947	-0.181164	Immune-M
CGGA_1132	CGGA RNA-Seq	-1604.22	-168.31	-1772.53	0.941143	-0.192906	Immune-M
CGGA_1134	CGGA RNA-Seq	-531.598	335.552	-196.047	0.838534	-0.192906	Immune-M
CGGA_1135	CGGA RNA-Seq	-439.343	749.082	309.739	0.795809	-0.181164	Immune-M
CGGA_1141	CGGA RNA-Seq	-1164.74	-568.37	-1733.11	0.939172	-0.192906	Immune-M
CGGA_1148	CGGA RNA-Seq	-741.31	474.733	-266.577	0.84413	-0.192906	Immune-M
CGGA_1155	CGGA RNA-Seq	-1300.54	-56.7458	-1357.28	0.918805	-0.0650224	Immune-M
CGGA_1156	CGGA RNA-Seq	-852.746	277.779	-574.967	0.867527	-0.192906	Immune-M
CGGA_1161	CGGA RNA-Seq	-1493.16	-601.744	-2094.91	0.956078	-0.192906	Immune-M
CGGA_1172	CGGA RNA-Seq	-562.312	1109.02	546.713	0.774268	-0.192906	Immune-M
CGGA_1181	CGGA RNA-Seq	-1094.07	150.473	-943.592	0.893157	-0.181164	Immune-M
CGGA_1191	CGGA RNA-Seq	-1727.27	-1312.13	-3039.4	0.987412	-0.150168	Immune-M
CGGA_1192	CGGA RNA-Seq	-1027.61	620.332	-407.282	0.855022	-0.21156	Immune-M
CGGA_1198	CGGA RNA-Seq	-1402.93	-672.303	-2075.23	0.955228	-0.111795	Immune-M
CGGA_120	CGGA RNA-Seq	-867.772	-67.7966	-935.569	0.892627	-0.21156	Immune-M
CGGA_1205	CGGA RNA-Seq	-559.11	318.904	-240.206	0.842048	-0.119563	Immune-M
CGGA_1223	CGGA RNA-Seq	-1536.6	-493.927	-2030.53	0.953266	-0.0521526	Immune-M
CGGA_1228	CGGA RNA-Seq	-1123.4	-412.282	-1535.68	0.928825	-0.0994374	Immune-M
CGGA_1235	CGGA RNA-Seq	-893.714	202.754	-690.96	0.875869	-0.181164	Immune-M
CGGA_1238	CGGA RNA-Seq	-708.384	449.034	-259.349	0.84356	-0.181164	Immune-M
CGGA_1248	CGGA RNA-Seq	-924.483	-129.979	-1054.46	0.900358	-0.143631	Immune-M
CGGA_1257	CGGA RNA-Seq	-670.617	-312.493	-983.11	0.895751	-0.181164	Immune-M
CGGA_1260	CGGA RNA-Seq	-1266.17	-16.3081	-1282.48	0.914416	-0.21156	Immune-M
CGGA_1282	CGGA RNA-Seq	-1345.73	-587.249	-1932.98	0.948842	-0.181164	Immune-M
CGGA_1286	CGGA RNA-Seq	-1436.73	-411.098	-1847.83	0.944822	-0.181164	Immune-M
CGGA_1291	CGGA RNA-Seq	-1457.56	-294.721	-1752.28	0.940134	-0.111795	Immune-M
CGGA_1305	CGGA RNA-Seq	-1246.59	234.776	-1011.81	0.897616	-0.21156	Immune-M
CGGA_1309	CGGA RNA-Seq	-1558.16	-317.267	-1875.43	0.946141	-0.0932351	Immune-M
CGGA_1319	CGGA RNA-Seq	-1722.19	-455.546	-2177.73	0.959571	-0.0994374	Immune-M
CGGA_1325	CGGA RNA-Seq	-517.639	218.338	-299.301	0.846695	-0.0994374	Immune-M
CGGA_1326	CGGA RNA-Seq	-746.557	482.195	-264.362	0.843955	-0.190391	Immune-M
CGGA_1334	CGGA RNA-Seq	-1022.17	105.1	-917.075	0.8914	-0.21156	Immune-M
CGGA_1337	CGGA RNA-Seq	-991.003	-20.0416	-1011.05	0.897567	-0.192906	Immune-M
CGGA_1345	CGGA RNA-Seq	-740.298	1137.33	397.036	0.787985	-0.111795	Immune-M
CGGA_1353	CGGA RNA-Seq	-219.308	417.992	198.684	0.805575	-0.14947	Immune-M
CGGA_1359	CGGA RNA-Seq	-880.207	141.523	-738.684	0.879228	-0.181164	Immune-M
CGGA_1365	CGGA RNA-Seq	-311.958	306.779	-5.17956	0.822942	-0.181164	Immune-M
CGGA_1369	CGGA RNA-Seq	-1524.18	-50.7721	-1574.96	0.930946	-0.0994374	Immune-M
CGGA_1380	CGGA RNA-Seq	-434.264	414.596	-19.6679	0.824148	-0.190391	Immune-M
CGGA_1387	CGGA RNA-Seq	-1150.56	-425.215	-1575.77	0.93099	-0.181164	Immune-M
CGGA_1390	CGGA RNA-Seq	-1160.57	-360.304	-1520.87	0.928017	-0.21156	Immune-M
CGGA_1391	CGGA RNA-Seq	-1119.73	-240.672	-1360.4	0.918986	-0.181164	Immune-M
CGGA_1392	CGGA RNA-Seq	-260.746	777.896	517.15	0.777007	-0.0286098	Immune-M
CGGA_1400	CGGA RNA-Seq	-1730.91	-511.308	-2242.22	0.962192	-0.0994374	Immune-M
CGGA_1404	CGGA RNA-Seq	-1405.17	-383.416	-1788.59	0.941937	-0.192906	Immune-M
CGGA_1410	CGGA RNA-Seq	-1177.52	-176.96	-1354.48	0.918642	-0.181164	Immune-M
CGGA_1416	CGGA RNA-Seq	-1603.83	-336.577	-1940.41	0.949186	-0.111795	Immune-M
CGGA_1417	CGGA RNA-Seq	-1512.2	-800.693	-2312.9	0.964966	-0.181164	Immune-M
CGGA_1421	CGGA RNA-Seq	-1196.8	-255.372	-1452.17	0.924214	-0.192906	Immune-M
CGGA_1429	CGGA RNA-Seq	-1422.57	-532.315	-1954.89	0.949852	-0.0994374	Immune-M
CGGA_1431	CGGA RNA-Seq	-1244.05	40.6828	-1203.37	0.909654	-0.192906	Immune-M
CGGA_1435	CGGA RNA-Seq	-1216.09	113.22	-1102.87	0.903427	-0.181164	Immune-M
CGGA_1444	CGGA RNA-Seq	-1266.25	-349.781	-1616.03	0.933131	-0.21156	Immune-M
CGGA_1452	CGGA RNA-Seq	-305.856	928.252	622.396	0.76719	-0.21156	Immune-M
CGGA_1459	CGGA RNA-Seq	-1130.57	-252.003	-1382.57	0.920264	-0.20748	Immune-M
CGGA_1461	CGGA RNA-Seq	-1050.81	-117.302	-1168.11	0.907492	-0.0994374	Immune-M
CGGA_1462	CGGA RNA-Seq	-625.139	499.013	-126.126	0.832898	-0.21156	Immune-M
CGGA_1472	CGGA RNA-Seq	-663.661	820.649	156.988	0.809186	-0.14947	Immune-M
CGGA_1473	CGGA RNA-Seq	-297.852	414.692	116.84	0.812634	-0.20748	Immune-M
CGGA_1478	CGGA RNA-Seq	-1484.23	-489.129	-1973.35	0.950697	-0.181164	Immune-M
CGGA_1486	CGGA RNA-Seq	-301.892	323.644	21.7514	0.820689	-0.20748	Immune-M
CGGA_1487	CGGA RNA-Seq	-1460.49	-846.089	-2306.57	0.964723	-0.181164	Immune-M
CGGA_1492	CGGA RNA-Seq	-73.8616	578.649	504.787	0.778148	-0.190391	Immune-M
CGGA_1496	CGGA RNA-Seq	-1260.85	-447.261	-1708.12	0.937905	-0.181164	Immune-M
CGGA_1498	CGGA RNA-Seq	-205.372	781.81	576.438	0.7715	-0.216907	Immune-M
CGGA_1500	CGGA RNA-Seq	-745.917	-156.16	-902.077	0.8904	-0.192906	Immune-M
CGGA_1501	CGGA RNA-Seq	-1009.96	514.812	-495.147	0.861639	-0.111795	Immune-M
CGGA_1502	CGGA RNA-Seq	-806.793	356.137	-450.656	0.858306	-0.0521526	Immune-M
CGGA_1505	CGGA RNA-Seq	-218.235	753.648	535.414	0.775317	-0.190391	Immune-M
CGGA_1508	CGGA RNA-Seq	-832.666	558.791	-273.875	0.844703	-0.192906	Immune-M
CGGA_1513	CGGA RNA-Seq	-1776.8	-872.59	-2649.39	0.976744	-0.0994374	Immune-M
CGGA_1518	CGGA RNA-Seq	-1558.97	-855.671	-2414.64	0.968777	-0.216907	Immune-M
CGGA_1520	CGGA RNA-Seq	-675.808	304.894	-370.914	0.852241	-0.181164	Immune-M
CGGA_1521	CGGA RNA-Seq	-678.731	319.918	-358.812	0.851311	-0.181164	Immune-M
CGGA_1523	CGGA RNA-Seq	-1046.83	-109.008	-1155.84	0.906733	-0.190391	Immune-M
CGGA_1524	CGGA RNA-Seq	-1505.04	-590.937	-2095.97	0.956124	-0.192906	Immune-M
CGGA_1525	CGGA RNA-Seq	-1032.17	535.93	-496.24	0.861721	-0.0994374	Immune-M
CGGA_1527	CGGA RNA-Seq	-1239.42	-78.9267	-1318.35	0.916534	-0.150168	Immune-M
CGGA_1538	CGGA RNA-Seq	-1047.84	-149.405	-1197.24	0.90928	-0.181164	Immune-M
CGGA_1552	CGGA RNA-Seq	-1543.54	-662.248	-2205.79	0.960722	-0.181164	Immune-M
CGGA_1554	CGGA RNA-Seq	-1233.76	-328.173	-1561.94	0.930246	-0.192906	Immune-M
CGGA_1557	CGGA RNA-Seq	-1582.6	-626.355	-2208.95	0.960851	-0.111795	Immune-M
CGGA_1559	CGGA RNA-Seq	-1364	-63.2143	-1427.22	0.922809	-0.192906	Immune-M
CGGA_1560	CGGA RNA-Seq	-1547	-562.999	-2110	0.956725	-0.181164	Immune-M
CGGA_1565	CGGA RNA-Seq	-776.839	353.923	-422.917	0.85621	-0.181164	Immune-M
CGGA_1568	CGGA RNA-Seq	-1116.74	86.6878	-1030.05	0.898793	-0.181164	Immune-M
CGGA_1569	CGGA RNA-Seq	-1345.61	-330.773	-1676.38	0.936279	-0.111795	Immune-M
CGGA_1571	CGGA RNA-Seq	-1244.09	37.9244	-1206.17	0.909824	-0.0521526	Immune-M
CGGA_1572	CGGA RNA-Seq	-797.56	955.18	157.62	0.809131	-0.111795	Immune-M
CGGA_1580	CGGA RNA-Seq	-1124.59	57.2389	-1067.35	0.90118	-0.190391	Immune-M
CGGA_1583	CGGA RNA-Seq	-1375.47	-741.237	-2116.71	0.957012	-0.181164	Immune-M
CGGA_1587	CGGA RNA-Seq	-615.435	654.722	39.2869	0.819216	-0.190391	Immune-M
CGGA_1592	CGGA RNA-Seq	-1500.19	-812.236	-2312.43	0.964948	-0.0650224	Immune-M
CGGA_1595	CGGA RNA-Seq	-1661.46	-485.403	-2146.86	0.958286	-0.111795	Immune-M
CGGA_1596	CGGA RNA-Seq	-999.343	145.835	-853.508	0.887132	-0.192906	Immune-M
CGGA_1598	CGGA RNA-Seq	-1293.66	345.077	-948.58	0.893487	-0.192906	Immune-M
CGGA_1606	CGGA RNA-Seq	-1161.17	-519.373	-1680.54	0.936493	-0.20748	Immune-M
CGGA_1607	CGGA RNA-Seq	-705.912	394.341	-311.57	0.847652	-0.181164	Immune-M
CGGA_1612	CGGA RNA-Seq	-511.741	673.325	161.584	0.808789	-0.192906	Immune-M
CGGA_1614	CGGA RNA-Seq	-1102.22	255.618	-846.604	0.886664	-0.181164	Immune-M
CGGA_1617	CGGA RNA-Seq	-1671.2	-726.201	-2397.41	0.968147	-0.192906	Immune-M
CGGA_1618	CGGA RNA-Seq	-1609.43	-485.934	-2095.37	0.956098	-0.181164	Immune-M
CGGA_1619	CGGA RNA-Seq	-1260.32	-360.253	-1620.57	0.93337	-0.181164	Immune-M
CGGA_1620	CGGA RNA-Seq	-1436.23	-667.549	-2103.77	0.956459	-0.192906	Immune-M
CGGA_1623	CGGA RNA-Seq	-772.847	-98.1243	-870.971	0.888313	-0.21156	Immune-M
CGGA_1624	CGGA RNA-Seq	-1473.89	-104.474	-1578.36	0.931128	-0.190391	Immune-M
CGGA_1626	CGGA RNA-Seq	-281.732	969.105	687.373	0.761037	-0.21156	Immune-M
CGGA_1630	CGGA RNA-Seq	-1268.87	21.4543	-1247.42	0.91232	-0.192906	Immune-M
CGGA_1640	CGGA RNA-Seq	-1198.37	-69.2202	-1267.59	0.913529	-0.21156	Immune-M
CGGA_1641	CGGA RNA-Seq	-1142.15	-278.016	-1420.17	0.922409	-0.21156	Immune-M
CGGA_1643	CGGA RNA-Seq	-929.635	-23.1335	-952.768	0.893762	-0.192906	Immune-M
CGGA_1644	CGGA RNA-Seq	-738.456	603.983	-134.473	0.833575	-0.0395086	Immune-M
CGGA_1649	CGGA RNA-Seq	-1031.59	325.441	-706.146	0.876943	-0.192906	Immune-M
CGGA_165	CGGA RNA-Seq	-1371	-96.2128	-1467.22	0.925055	-0.111795	Immune-M
CGGA_1650	CGGA RNA-Seq	-974.408	348.094	-626.314	0.871251	-0.143631	Immune-M
CGGA_1651	CGGA RNA-Seq	-1602.14	-872.652	-2474.79	0.970928	-0.181164	Immune-M
CGGA_1653	CGGA RNA-Seq	-1454.6	-127.046	-1581.64	0.931304	-0.181164	Immune-M
CGGA_1654	CGGA RNA-Seq	-1057.89	336.901	-720.992	0.877988	-0.21156	Immune-M
CGGA_1660	CGGA RNA-Seq	-1802.41	-681.493	-2483.9	0.971248	-0.0994374	Immune-M
CGGA_1661	CGGA RNA-Seq	-1120.34	-16.2062	-1136.55	0.905536	-0.111795	Immune-M
CGGA_1662	CGGA RNA-Seq	-1576.78	-226.219	-1802.99	0.942645	-0.111795	Immune-M
CGGA_1666	CGGA RNA-Seq	-552.545	777.258	224.712	0.803305	-0.136652	Immune-M
CGGA_1670	CGGA RNA-Seq	-770.133	27.865	-742.269	0.879479	-0.0994374	Immune-M
CGGA_1672	CGGA RNA-Seq	-1449.89	-418.242	-1868.13	0.945794	-0.0994374	Immune-M
CGGA_1677	CGGA RNA-Seq	-1059.16	358.126	-701.034	0.876582	-0.192906	Immune-M
CGGA_1678	CGGA RNA-Seq	-494.586	337.698	-156.889	0.835388	-0.192906	Immune-M
CGGA_1679	CGGA RNA-Seq	-1665.45	-839.671	-2505.12	0.971985	-0.192906	Immune-M
CGGA_1681	CGGA RNA-Seq	-936.309	793.737	-142.572	0.834231	-0.21156	Immune-M
CGGA_1682	CGGA RNA-Seq	-247.178	633.016	385.838	0.788996	-0.190391	Immune-M
CGGA_1688	CGGA RNA-Seq	-1354.81	-617.181	-1971.99	0.950634	-0.216907	Immune-M
CGGA_1690	CGGA RNA-Seq	-637.161	299.463	-337.698	0.849681	-0.21156	Immune-M
CGGA_1694	CGGA RNA-Seq	-714.812	131.287	-583.524	0.868151	-0.181164	Immune-M
CGGA_1696	CGGA RNA-Seq	-270.869	539.867	268.998	0.799417	-0.136652	Immune-M
CGGA_1697	CGGA RNA-Seq	-1279.9	-336.24	-1616.14	0.933136	-0.192906	Immune-M
CGGA_1698	CGGA RNA-Seq	-488.776	519.995	31.219	0.819894	-0.21156	Immune-M
CGGA_1700	CGGA RNA-Seq	-752.644	432.536	-320.108	0.848316	-0.150168	Immune-M
CGGA_1701	CGGA RNA-Seq	-1855.48	-749.592	-2605.07	0.975328	-0.111795	Immune-M
CGGA_1703	CGGA RNA-Seq	-961.339	195.05	-766.289	0.881151	-0.192906	Immune-M
CGGA_1709	CGGA RNA-Seq	-886.787	234.046	-652.74	0.873148	-0.150168	Immune-M
CGGA_1713	CGGA RNA-Seq	-1496.36	-1052.16	-2548.52	0.973462	-0.21156	Immune-M
CGGA_1714	CGGA RNA-Seq	-976.402	638.174	-338.228	0.849722	-0.0840709	Immune-M
CGGA_1715	CGGA RNA-Seq	-945.999	-84.645	-1030.64	0.898831	-0.181164	Immune-M
CGGA_1716	CGGA RNA-Seq	-820	371.63	-448.37	0.858134	-0.119563	Immune-M
CGGA_1718	CGGA RNA-Seq	-1480.73	-99.5247	-1580.26	0.93123	-0.192906	Immune-M
CGGA_1721	CGGA RNA-Seq	-1439.88	-333.344	-1773.23	0.941177	-0.111795	Immune-M
CGGA_1722	CGGA RNA-Seq	-757.347	825.123	67.7758	0.81681	-0.181164	Immune-M
CGGA_1723	CGGA RNA-Seq	-1574.83	-530.382	-2105.21	0.956521	-0.0994374	Immune-M
CGGA_1725	CGGA RNA-Seq	-1485.11	-570.567	-2055.68	0.954375	-0.181164	Immune-M
CGGA_1728	CGGA RNA-Seq	-940.941	614.254	-326.687	0.848827	-0.192906	Immune-M
CGGA_1736	CGGA RNA-Seq	-355.178	642.014	286.836	0.797841	-0.216907	Immune-M
CGGA_1737	CGGA RNA-Seq	-1642.28	-812.037	-2454.32	0.970205	-0.111795	Immune-M
CGGA_1738	CGGA RNA-Seq	-1151.07	-228.855	-1379.92	0.920112	-0.192906	Immune-M
CGGA_1740	CGGA RNA-Seq	-1777.05	-984.068	-2761.11	0.980129	-0.192906	Immune-M
CGGA_1744	CGGA RNA-Seq	-662.695	764.522	101.828	0.813917	-0.150168	Immune-M
CGGA_1747	CGGA RNA-Seq	-775.574	976.145	200.571	0.80541	-0.192906	Immune-M
CGGA_1764	CGGA RNA-Seq	-807.981	3.51802	-804.463	0.883787	-0.181164	Immune-M
CGGA_1767	CGGA RNA-Seq	-655.439	440.314	-215.125	0.840056	-0.20748	Immune-M
CGGA_1770	CGGA RNA-Seq	-1162.28	-85.2082	-1247.49	0.912325	-0.192906	Immune-M
CGGA_1773	CGGA RNA-Seq	-858.317	202.09	-656.227	0.873398	-0.21156	Immune-M
CGGA_1776	CGGA RNA-Seq	-1213.53	-611.488	-1825.02	0.943719	-0.181164	Immune-M
CGGA_1785	CGGA RNA-Seq	-1431.2	-296.575	-1727.77	0.938902	-0.0994374	Immune-M
CGGA_1786	CGGA RNA-Seq	-1988.52	-904.233	-2892.75	0.983778	-0.0994374	Immune-M
CGGA_1812	CGGA RNA-Seq	-609.051	232.571	-376.48	0.852669	-0.190391	Immune-M
CGGA_1817	CGGA RNA-Seq	-569.385	823.689	254.304	0.80071	-0.181164	Immune-M
CGGA_1820	CGGA RNA-Seq	-1484.43	-490.465	-1974.89	0.950767	-0.111795	Immune-M
CGGA_1829	CGGA RNA-Seq	-1145.03	-568.393	-1713.42	0.938175	-0.181164	Immune-M
CGGA_1833	CGGA RNA-Seq	-940.797	-256.264	-1197.06	0.909269	-0.192906	Immune-M
CGGA_1840	CGGA RNA-Seq	-1000.72	-475.102	-1475.83	0.925534	-0.216907	Immune-M
CGGA_1863	CGGA RNA-Seq	-1878.37	-1064.06	-2942.43	0.98506	-0.111795	Immune-M
CGGA_1865	CGGA RNA-Seq	-794.57	306.367	-488.203	0.861122	-0.192906	Immune-M
CGGA_1866	CGGA RNA-Seq	-1154.92	-362.279	-1517.2	0.927817	-0.192906	Immune-M
CGGA_1875	CGGA RNA-Seq	-526.983	1073.54	546.554	0.774283	-0.0994374	Immune-M
CGGA_1880	CGGA RNA-Seq	-1645.11	-586.909	-2232.02	0.961784	-0.190391	Immune-M
CGGA_1882	CGGA RNA-Seq	-1586.8	-412.315	-1999.12	0.951863	-0.111795	Immune-M
CGGA_1886	CGGA RNA-Seq	-1265.64	-50.0548	-1315.69	0.916378	-0.181164	Immune-M
CGGA_1902	CGGA RNA-Seq	-1456.2	-565.252	-2021.45	0.952862	-0.181164	Immune-M
CGGA_1912	CGGA RNA-Seq	-678.92	694.368	15.4471	0.821218	-0.181164	Immune-M
CGGA_1976	CGGA RNA-Seq	49.9363	145.979	195.916	0.805815	-0.143631	Immune-M
CGGA_2002	CGGA RNA-Seq	-1273.63	-441.092	-1714.73	0.938241	-0.192906	Immune-M
CGGA_2038	CGGA RNA-Seq	-750.54	57.2295	-693.31	0.876036	-0.181164	Immune-M
CGGA_2039	CGGA RNA-Seq	-1195.38	-364.087	-1559.46	0.930113	-0.0362412	Immune-M
CGGA_2062	CGGA RNA-Seq	-848.11	283.564	-564.546	0.866765	-0.216907	Immune-M
CGGA_2079	CGGA RNA-Seq	-1444.13	-801.083	-2245.22	0.962312	-0.0994374	Immune-M
CGGA_2081	CGGA RNA-Seq	-1734.29	-939.999	-2674.29	0.977521	-0.0994374	Immune-M
CGGA_2082	CGGA RNA-Seq	-515.186	1151.04	635.859	0.765921	-0.21156	Immune-M
CGGA_2115	CGGA RNA-Seq	-1303.11	-523.208	-1826.32	0.943782	-0.111795	Immune-M
CGGA_2129	CGGA RNA-Seq	-897.291	-547.983	-1445.27	0.923826	-0.181164	Immune-M
CGGA_279	CGGA RNA-Seq	-1250.44	-78.8142	-1329.26	0.917173	-0.21156	Immune-M
CGGA_336	CGGA RNA-Seq	-1772.08	-588.755	-2360.84	0.966789	-0.181164	Immune-M
CGGA_474	CGGA RNA-Seq	-1308.38	-1079.89	-2388.27	0.96781	-0.21156	Immune-M
CGGA_482	CGGA RNA-Seq	-1308.4	-104.105	-1412.51	0.921975	-0.0994374	Immune-M
CGGA_487	CGGA RNA-Seq	-297.927	431.97	134.042	0.81116	-0.190391	Immune-M
CGGA_509	CGGA RNA-Seq	-1661.36	-1003.88	-2665.24	0.97724	-0.192906	Immune-M
CGGA_521	CGGA RNA-Seq	-800.866	505.292	-295.574	0.846404	-0.181164	Immune-M
CGGA_530	CGGA RNA-Seq	-698.135	474.606	-223.529	0.840725	-0.181164	Immune-M
CGGA_554	CGGA RNA-Seq	-1380.81	-231.864	-1612.67	0.932953	-0.0521526	Immune-M
CGGA_621	CGGA RNA-Seq	-1560.43	-581.428	-2141.86	0.958076	-0.192906	Immune-M
CGGA_705	CGGA RNA-Seq	-913.127	50.3128	-862.814	0.887762	-0.181164	Immune-M
CGGA_720	CGGA RNA-Seq	-1724.39	-989.941	-2714.33	0.978743	-0.119563	Immune-M
CGGA_730	CGGA RNA-Seq	-983.051	-120.916	-1103.97	0.903496	-0.192906	Immune-M
CGGA_777	CGGA RNA-Seq	41.955	695.586	737.541	0.75624	-0.192906	Immune-M
CGGA_799	CGGA RNA-Seq	-1785.08	-1002.46	-2787.54	0.980891	-0.181164	Immune-M
CGGA_831	CGGA RNA-Seq	-391.95	-109.14	-501.09	0.862082	-0.192906	Immune-M
CGGA_846	CGGA RNA-Seq	-860.754	398.693	-462.061	0.859164	-0.192906	Immune-M
CGGA_852	CGGA RNA-Seq	-752.366	240.153	-512.213	0.862908	-0.181164	Immune-M
CGGA_867	CGGA RNA-Seq	-641.608	490.173	-151.435	0.834948	-0.21156	Immune-M
CGGA_887	CGGA RNA-Seq	-986.578	-635.05	-1621.63	0.933426	-0.192906	Immune-M
CGGA_888	CGGA RNA-Seq	-1397.22	-932.717	-2329.94	0.96562	-0.111795	Immune-M
CGGA_D19	CGGA RNA-Seq	-1730.87	-1074.25	-2805.12	0.981389	-0.181164	Immune-M
CGGA_D49	CGGA RNA-Seq	-1152.34	-552.536	-1704.87	0.93774	-0.181164	Immune-M
CGGA_P100	CGGA RNA-Seq	-1105.57	-364.826	-1470.39	0.925232	-0.21156	Immune-M
CGGA_P102	CGGA RNA-Seq	-1599.12	762.89	-836.232	0.885959	0.138624	Immune-M
CGGA_P104	CGGA RNA-Seq	-1167.3	118.146	-1049.16	0.900019	-0.181164	Immune-M
CGGA_P106	CGGA RNA-Seq	-1309.82	-198.107	-1507.93	0.927308	-0.21156	Immune-M
CGGA_P107	CGGA RNA-Seq	-1093.94	-373.741	-1467.68	0.925081	-0.181164	Immune-M
CGGA_P109	CGGA RNA-Seq	-1159.51	122.347	-1037.17	0.899251	-0.181164	Immune-M
CGGA_P110	CGGA RNA-Seq	-665.603	-113.515	-779.118	0.88204	-0.21156	Immune-M
CGGA_P121	CGGA RNA-Seq	-1185.22	-384.538	-1569.76	0.930667	-0.111795	Immune-M
CGGA_P122	CGGA RNA-Seq	-1307.33	-563.777	-1871.1	0.945935	-0.181164	Immune-M
CGGA_P132	CGGA RNA-Seq	-1207.41	-340.081	-1547.49	0.929466	-0.192906	Immune-M
CGGA_P142	CGGA RNA-Seq	-871.925	-127.495	-999.42	0.896813	-0.181164	Immune-M
CGGA_P145	CGGA RNA-Seq	-1016.36	-278.76	-1295.12	0.915165	-0.192906	Immune-M
CGGA_P147	CGGA RNA-Seq	-299.915	607.022	307.107	0.796043	-0.0994374	Immune-M
CGGA_P159	CGGA RNA-Seq	-734.782	-84.7747	-819.557	0.884821	-0.181164	Immune-M
CGGA_P164	CGGA RNA-Seq	-770.731	172.292	-598.438	0.869235	-0.181164	Immune-M
CGGA_P173	CGGA RNA-Seq	-658.191	463.343	-194.848	0.838438	-0.192906	Immune-M
CGGA_P177	CGGA RNA-Seq	-1051.45	-25.8318	-1077.28	0.901811	-0.21156	Immune-M
CGGA_P178	CGGA RNA-Seq	-736.473	-399.826	-1136.3	0.90552	-0.190391	Immune-M
CGGA_P18	CGGA RNA-Seq	-1157.28	-337.586	-1494.87	0.926589	-0.192906	Immune-M
CGGA_P181	CGGA RNA-Seq	-1026.94	505.864	-521.079	0.863565	-0.181164	Immune-M
CGGA_P199	CGGA RNA-Seq	-1210.13	14.776	-1195.36	0.909165	-0.170545	Immune-M
CGGA_P205	CGGA RNA-Seq	-755.344	63.578	-691.766	0.875926	-0.181164	Immune-M
CGGA_P265	CGGA RNA-Seq	-1110.7	104.134	-1006.57	0.897277	-0.0840709	Immune-M
CGGA_P266	CGGA RNA-Seq	-1344.76	-713.227	-2057.98	0.954476	-0.154898	Immune-M
CGGA_P269	CGGA RNA-Seq	-1344.59	-463.217	-1807.81	0.942881	-0.0521526	Immune-M
CGGA_P279	CGGA RNA-Seq	-1927.39	-1084.03	-3011.43	0.986754	-0.0994374	Immune-M
CGGA_P28	CGGA RNA-Seq	-760.303	28.3967	-731.907	0.878754	-0.21156	Immune-M
CGGA_P280	CGGA RNA-Seq	-1157.81	-541.554	-1699.37	0.937459	-0.192906	Immune-M
CGGA_P283	CGGA RNA-Seq	-884.381	215.825	-668.556	0.874277	-0.0994374	Immune-M
CGGA_P286	CGGA RNA-Seq	-1839.82	-977.122	-2816.94	0.981721	-0.0650224	Immune-M
CGGA_P295	CGGA RNA-Seq	-891.127	128.861	-762.266	0.880872	-0.192906	Immune-M
CGGA_P298	CGGA RNA-Seq	-1621.49	-279.001	-1900.5	0.947326	-0.0994374	Immune-M
CGGA_P308	CGGA RNA-Seq	-1255.44	-544.577	-1800.02	0.942499	-0.192906	Immune-M
CGGA_P310	CGGA RNA-Seq	-1086.63	287.489	-799.139	0.883421	-0.192906	Immune-M
CGGA_P314	CGGA RNA-Seq	-1459.76	-415.574	-1875.33	0.946136	-0.111795	Immune-M
CGGA_P315	CGGA RNA-Seq	-1730.38	-634.695	-2365.08	0.966948	-0.192906	Immune-M
CGGA_P319	CGGA RNA-Seq	-1177.62	-465.602	-1643.22	0.934558	-0.192906	Immune-M
CGGA_P335	CGGA RNA-Seq	-1355.91	-387.363	-1743.27	0.939683	-0.111795	Immune-M
CGGA_P346	CGGA RNA-Seq	-940.337	374.974	-565.363	0.866824	-0.181164	Immune-M
CGGA_P356	CGGA RNA-Seq	-1352.69	248.346	-1104.34	0.90352	-0.111795	Immune-M
CGGA_P364	CGGA RNA-Seq	-870.972	852.686	-18.2859	0.824033	-0.21156	Immune-M
CGGA_P385	CGGA RNA-Seq	-1290.75	-865.717	-2156.47	0.958688	-0.181164	Immune-M
CGGA_P411	CGGA RNA-Seq	-880.853	-300.726	-1181.58	0.908321	-0.190391	Immune-M
CGGA_P416	CGGA RNA-Seq	-1465.64	-878.676	-2344.32	0.966166	-0.181164	Immune-M
CGGA_P421	CGGA RNA-Seq	-1104.01	-296.122	-1400.13	0.921269	-0.192906	Immune-M
CGGA_P422	CGGA RNA-Seq	-1374.7	-587.014	-1961.71	0.950165	-0.181164	Immune-M
CGGA_P438	CGGA RNA-Seq	-445.493	-265.314	-710.807	0.877271	-0.181164	Immune-M
CGGA_P439	CGGA RNA-Seq	-572.773	311.724	-261.049	0.843694	-0.181164	Immune-M
CGGA_P446	CGGA RNA-Seq	-1851.79	-1300.31	-3152.1	0.989893	-0.192906	Immune-M
CGGA_P461	CGGA RNA-Seq	-716.102	31.396	-684.706	0.875426	-0.0994374	Immune-M
CGGA_P468	CGGA RNA-Seq	-1485.86	-909.232	-2395.09	0.968062	-0.111795	Immune-M
CGGA_P483	CGGA RNA-Seq	-785.597	251.225	-534.372	0.864547	-0.190391	Immune-M
CGGA_P5	CGGA RNA-Seq	-321.091	651.256	330.164	0.79399	-0.192906	Immune-M
CGGA_P501	CGGA RNA-Seq	-691.735	218.667	-473.068	0.85999	-0.181164	Immune-M
CGGA_P512	CGGA RNA-Seq	-720.368	32.9656	-687.402	0.875617	-0.21156	Immune-M
CGGA_P520	CGGA RNA-Seq	-1454.31	-171.942	-1626.25	0.933669	0.0298599	Immune-M
CGGA_P568	CGGA RNA-Seq	-1063.34	-439.542	-1502.88	0.92703	-0.0994374	Immune-M
CGGA_P594	CGGA RNA-Seq	-805.13	365.637	-439.493	0.857465	-0.192906	Immune-M
CGGA_P596	CGGA RNA-Seq	-1202.89	-599.246	-1802.13	0.942603	-0.111795	Immune-M
CGGA_P604	CGGA RNA-Seq	-955.334	-420.751	-1376.09	0.919891	-0.20748	Immune-M
CGGA_P609	CGGA RNA-Seq	-1414.57	-52.964	-1467.53	0.925072	-0.0994374	Immune-M
CGGA_P610	CGGA RNA-Seq	-905.345	309.758	-595.586	0.869028	-0.181493	Immune-M
CGGA_P633	CGGA RNA-Seq	-674.769	-183.562	-858.33	0.887459	-0.181164	Immune-M
CGGA_P83	CGGA RNA-Seq	-1057.57	278.2	-779.374	0.882058	-0.181164	Immune-M
CGGA_P89	CGGA RNA-Seq	15.7514	1071.88	1087.63	0.721632	-0.190391	Immune-M
CGGA_P93	CGGA RNA-Seq	-1040.74	305.102	-735.639	0.879015	-0.181164	Immune-M
CGGA_P98	CGGA RNA-Seq	-1146.15	-63.8122	-1209.96	0.910055	-0.181164	Immune-M
CGGA_1006	CGGA RNA-Seq	-1117.48	-6.565	-1124.04	0.904756	-0.190391	Immune-M
CGGA_1007	CGGA RNA-Seq	-475.441	-144.302	-619.743	0.870777	0.0130063	Immune-M
CGGA_1019	CGGA RNA-Seq	-718.612	743.207	24.595	0.820451	-0.192906	Immune-M
CGGA_1022	CGGA RNA-Seq	42.9081	811.849	854.757	0.74487	-0.150168	Immune-M
CGGA_1023	CGGA RNA-Seq	-1220.21	-36.4276	-1256.64	0.912874	-0.00851249	Immune-M
CGGA_1034	CGGA RNA-Seq	-687.551	536.518	-151.033	0.834915	-0.111795	Immune-M
CGGA_1039	CGGA RNA-Seq	-1786.28	-1110.55	-2896.83	0.983886	-0.0752517	Immune-M
CGGA_1052	CGGA RNA-Seq	-938.133	306.656	-631.477	0.871622	-0.181164	Immune-M
CGGA_1072	CGGA RNA-Seq	-1417.21	3.93441	-1413.28	0.922018	-0.192906	Immune-M
CGGA_1077	CGGA RNA-Seq	-192.24	1026.43	834.187	0.746882	0.135864	Immune-M
CGGA_1079	CGGA RNA-Seq	-515.058	269.648	-245.411	0.84246	-0.181164	Immune-M
CGGA_1091	CGGA RNA-Seq	-1134.17	-84.0043	-1218.17	0.910554	0.068852	Immune-M
CGGA_1139	CGGA RNA-Seq	-761.436	67.0805	-694.355	0.87611	-0.0650224	Immune-M
CGGA_1180	CGGA RNA-Seq	-995.419	178.85	-816.569	0.884617	-0.192906	Immune-M
CGGA_1216	CGGA RNA-Seq	-1027.42	186.959	-840.462	0.886247	-0.0994374	Immune-M
CGGA_1237	CGGA RNA-Seq	-1371.95	-161.624	-1533.58	0.928711	-0.0994374	Immune-M
CGGA_1258	CGGA RNA-Seq	-611.987	492.041	-119.946	0.832395	-0.216907	Immune-M
CGGA_1263	CGGA RNA-Seq	-914.608	137.121	-777.488	0.881927	-0.192906	Immune-M
CGGA_1271	CGGA RNA-Seq	162.238	-514.738	-352.5	0.850824	-0.190391	Immune-M
CGGA_1272	CGGA RNA-Seq	-1200.11	-669.608	-1869.71	0.945869	-0.00197556	Immune-M
CGGA_1283	CGGA RNA-Seq	-1258.48	-1217.92	-2476.4	0.970985	-0.125102	Immune-M
CGGA_1292	CGGA RNA-Seq	-1145.43	-467.895	-1613.33	0.932988	-0.0286098	Immune-M
CGGA_1299	CGGA RNA-Seq	-685.376	-268.35	-953.726	0.893826	-0.111795	Immune-M
CGGA_1313	CGGA RNA-Seq	-229.504	764.2	534.697	0.775383	-0.190391	Immune-M
CGGA_1343	CGGA RNA-Seq	-1863.85	-1007.02	-2870.86	0.983197	-0.181164	Immune-M
CGGA_1346	CGGA RNA-Seq	-556.889	541.249	-15.6395	0.823813	-0.20748	Immune-M
CGGA_1370	CGGA RNA-Seq	-1497.95	-1275.77	-2773.71	0.980494	0.0720553	Immune-M
CGGA_1393	CGGA RNA-Seq	-593.513	455.123	-138.389	0.833892	-0.181164	Immune-M
CGGA_272	CGGA RNA-Seq	-780.511	740.491	-40.02	0.825836	-0.181164	Immune-M
CGGA_274	CGGA RNA-Seq	4.12485	-44.7454	-40.6205	0.825886	-0.21156	Immune-M
CGGA_323	CGGA RNA-Seq	-1672.5	-1872.88	-3545.38	0.996426	-0.21156	Immune-M
CGGA_413	CGGA RNA-Seq	-829.636	314.671	-514.965	0.863112	-0.0718705	Immune-M
CGGA_495	CGGA RNA-Seq	439.615	152.057	591.672	0.770075	-0.192906	Immune-M
CGGA_499	CGGA RNA-Seq	-1416.13	-834.485	-2250.62	0.962528	0.041219	Immune-M
CGGA_541	CGGA RNA-Seq	-1416.26	-1252.2	-2668.46	0.97734	-0.216907	Immune-M
CGGA_564	CGGA RNA-Seq	-968.115	-2.39113	-970.506	0.894927	-0.21156	Immune-M
CGGA_578	CGGA RNA-Seq	-1623.09	-572.694	-2195.79	0.960314	-0.0286098	Immune-M
CGGA_616	CGGA RNA-Seq	-316.937	646.037	329.1	0.794085	-0.20748	Immune-M
CGGA_633	CGGA RNA-Seq	-1980.85	-1688.49	-3669.35	0.997798	-0.20748	Immune-M
CGGA_638	CGGA RNA-Seq	-1231.27	500.388	-730.88	0.878682	-0.050786	Immune-M
CGGA_643	CGGA RNA-Seq	-1682.38	-897.858	-2580.24	0.974517	-0.20748	Immune-M
CGGA_658	CGGA RNA-Seq	-499.463	526.137	26.6738	0.820276	-0.190391	Immune-M
CGGA_659	CGGA RNA-Seq	-1372.72	-1345.32	-2718.04	0.978855	-0.20748	Immune-M
CGGA_678	CGGA RNA-Seq	-1115.86	140.864	-974.998	0.895221	-0.154898	Immune-M
CGGA_681	CGGA RNA-Seq	-1227.16	-169.083	-1396.25	0.921048	-0.181164	Immune-M
CGGA_727	CGGA RNA-Seq	-992.609	-159.288	-1151.9	0.90649	-0.170545	Immune-M
CGGA_731	CGGA RNA-Seq	-28.8025	708.678	679.875	0.761751	-0.20748	Immune-M
CGGA_773	CGGA RNA-Seq	-518.028	-307.338	-825.365	0.885218	0.0345864	Immune-M
CGGA_782	CGGA RNA-Seq	-392.132	646.364	254.232	0.800717	-0.192906	Immune-M
CGGA_802	CGGA RNA-Seq	-158.256	625.64	467.383	0.781585	-0.216907	Immune-M
CGGA_808	CGGA RNA-Seq	-855.465	995.609	140.144	0.810636	-0.181164	Immune-M
CGGA_837	CGGA RNA-Seq	-1597.09	8.02433	-1589.07	0.9317	-0.0752517	Immune-M
CGGA_842	CGGA RNA-Seq	-506.416	1019.55	513.132	0.777378	0.0720553	Immune-M
CGGA_848	CGGA RNA-Seq	-421.116	282.804	-138.312	0.833886	-0.192906	Immune-M
CGGA_850	CGGA RNA-Seq	-789.058	-232.184	-1021.24	0.898226	0.0187316	Immune-M
CGGA_878	CGGA RNA-Seq	-1087.12	108.871	-978.25	0.895434	-0.181164	Immune-M
CGGA_D03	CGGA RNA-Seq	-690.912	258.197	-432.714	0.856952	0.0187316	Immune-M
CGGA_D06	CGGA RNA-Seq	-453.58	-221.228	-674.809	0.874723	-0.216907	Immune-M
CGGA_D09	CGGA RNA-Seq	-1109.98	-529.783	-1639.76	0.934377	-0.190391	Immune-M
CGGA_D26	CGGA RNA-Seq	-420.397	-24.1062	-444.503	0.857843	-0.21156	Immune-M
CGGA_D32	CGGA RNA-Seq	-95.7349	52.1933	-43.5416	0.826128	-0.143631	Immune-M
CGGA_D44	CGGA RNA-Seq	-1438.8	-1064.47	-2503.26	0.97192	-0.136652	Immune-M
CGGA_D58	CGGA RNA-Seq	-893.935	-108.615	-1002.55	0.897016	-0.181164	Immune-M
CGGA_J130	CGGA RNA-Seq	-875.961	-348.801	-1224.76	0.910954	-0.170545	Immune-M
CGGA_1027	CGGA RNA-Seq	-1353.55	43.1983	-1310.35	0.916064	-0.181164	Immune-M
CGGA_1060	CGGA RNA-Seq	-2140.03	-1236.76	-3376.79	0.994031	0.134666	Immune-M
CGGA_1094	CGGA RNA-Seq	-1503.74	-332.518	-1836.26	0.944264	-0.111795	Immune-M
CGGA_1129	CGGA RNA-Seq	-1455.53	-167.622	-1623.15	0.933506	-0.181164	Immune-M
CGGA_1136	CGGA RNA-Seq	-554.899	709.234	154.335	0.809415	-0.192906	Immune-M
CGGA_1146	CGGA RNA-Seq	-990.898	-23.8477	-1014.75	0.897806	-0.0432291	Immune-M
CGGA_1160	CGGA RNA-Seq	-1162.33	36.3764	-1125.96	0.904875	-0.190391	Immune-M
CGGA_1170	CGGA RNA-Seq	-1380.76	-834.439	-2215.2	0.961105	0.0187316	Immune-M
CGGA_1175	CGGA RNA-Seq	-1376.44	-585.322	-1961.76	0.950168	-0.136652	Immune-M
CGGA_1190	CGGA RNA-Seq	-1857.08	-1452.79	-3309.87	0.992912	-0.119563	Immune-M
CGGA_1215	CGGA RNA-Seq	-662.021	346.255	-315.766	0.847979	-0.21156	Immune-M
CGGA_1227	CGGA RNA-Seq	-1224.68	-348.321	-1573	0.930841	-0.192906	Immune-M
CGGA_1307	CGGA RNA-Seq	-963.991	326.494	-637.497	0.872055	-0.192906	Immune-M
CGGA_1314	CGGA RNA-Seq	-1138.09	385.138	-752.948	0.880224	-0.190391	Immune-M
CGGA_1324	CGGA RNA-Seq	-919.732	-331.261	-1250.99	0.912535	-0.181164	Immune-M
CGGA_1374	CGGA RNA-Seq	-1206.04	67.8008	-1138.24	0.905642	-0.181164	Immune-M
CGGA_1375	CGGA RNA-Seq	-1872.46	-1586.27	-3458.73	0.995271	-0.0932351	Immune-M
CGGA_1381	CGGA RNA-Seq	-1601.15	-978.658	-2579.8	0.974503	-0.192906	Immune-M
CGGA_1406	CGGA RNA-Seq	-308.654	1247.36	938.707	0.736592	-0.181164	Immune-M
CGGA_171	CGGA RNA-Seq	-1431.54	-448	-1879.54	0.946336	-0.192906	Immune-M
CGGA_236	CGGA RNA-Seq	-1295.68	-924.943	-2220.62	0.961324	0.135864	Immune-M
CGGA_241	CGGA RNA-Seq	-641.372	-551.768	-1193.14	0.909029	-0.111795	Immune-M
CGGA_251	CGGA RNA-Seq	-1461.98	-525.578	-1987.56	0.951341	-0.172066	Immune-M
CGGA_256	CGGA RNA-Seq	-622.2	-56.0133	-678.213	0.874965	0.0720553	Immune-M
CGGA_273	CGGA RNA-Seq	-1240.56	-76.2329	-1316.79	0.916443	-0.154898	Immune-M
CGGA_333	CGGA RNA-Seq	-957.91	262.427	-695.483	0.876189	-0.181164	Immune-M
CGGA_337	CGGA RNA-Seq	-967.933	136.48	-831.453	0.885634	-0.0994374	Immune-M
CGGA_374	CGGA RNA-Seq	-1756.6	-1206.84	-2963.44	0.985587	-0.0487357	Immune-M
CGGA_400	CGGA RNA-Seq	-718.562	431.743	-286.819	0.845719	-0.0994374	Immune-M
CGGA_431	CGGA RNA-Seq	-1726	-1046.07	-2772.07	0.980446	0.0720553	Immune-M
CGGA_538	CGGA RNA-Seq	-1797.63	-1348.49	-3146.12	0.989768	-0.190391	Immune-M
CGGA_560	CGGA RNA-Seq	-2091.21	-1285.95	-3377.16	0.994037	-0.181164	Immune-M
CGGA_601	CGGA RNA-Seq	-1648.4	-1185.82	-2834.21	0.982201	-0.154898	Immune-M
CGGA_603	CGGA RNA-Seq	-711.9	1017.39	305.491	0.796187	-0.181164	Immune-M
CGGA_632	CGGA RNA-Seq	-1066.81	-480.907	-1547.72	0.929478	-0.20748	Immune-M
CGGA_641	CGGA RNA-Seq	-1758.88	-956.939	-2715.82	0.978788	-0.192906	Immune-M
CGGA_689	CGGA RNA-Seq	-1655.5	-1028.49	-2684	0.97782	-0.00197556	Immune-M
CGGA_694	CGGA RNA-Seq	-462.866	830.734	367.868	0.790614	-0.143631	Immune-M
CGGA_747	CGGA RNA-Seq	-1579.92	-804.265	-2384.19	0.967659	-0.216907	Immune-M
CGGA_761	CGGA RNA-Seq	-922.38	243.966	-678.414	0.874979	0.068852	Immune-M
CGGA_815	CGGA RNA-Seq	-838.535	898.823	60.288	0.817444	-0.192906	Immune-M
CGGA_818	CGGA RNA-Seq	-1169.5	-141.085	-1310.59	0.916078	-0.190391	Immune-M
CGGA_899	CGGA RNA-Seq	-1488.49	-530.933	-2019.43	0.952772	-0.192906	Immune-M
CGGA_909	CGGA RNA-Seq	-1780.07	-966.713	-2746.78	0.979709	-0.101238	Immune-M
CGGA_D07	CGGA RNA-Seq	-1482.69	-856.06	-2338.75	0.965955	-0.216907	Immune-M
CGGA_D21	CGGA RNA-Seq	-695.002	558.44	-136.562	0.833744	-0.181164	Immune-M
CGGA_D24	CGGA RNA-Seq	-1176.78	82.785	-1094	0.902868	-0.0286098	Immune-M
CGGA_D27	CGGA RNA-Seq	-2288.4	-1197.9	-3486.3	0.995656	-0.150168	Immune-M
CGGA_D33	CGGA RNA-Seq	-1436.09	-728.004	-2164.09	0.959006	-0.136652	Immune-M
CGGA_D38	CGGA RNA-Seq	-1557.8	-1431.38	-2989.18	0.986219	0.183593	Immune-M
CGGA_D39	CGGA RNA-Seq	-2052.52	-1712.69	-3765.21	0.998633	-0.119563	Immune-M
CGGA_D40	CGGA RNA-Seq	-1700.84	-1116.26	-2817.11	0.981726	-0.190391	Immune-M
CGGA_D45	CGGA RNA-Seq	-1871.66	-1296.21	-3167.87	0.990219	-0.136652	Immune-M
CGGA_D46	CGGA RNA-Seq	-1888.97	-1278.48	-3167.45	0.99021	-0.136652	Immune-M
CGGA_D47	CGGA RNA-Seq	-1139.11	-518.234	-1657.35	0.935294	-0.181164	Immune-M
CGGA_D56	CGGA RNA-Seq	-662.474	-510.785	-1173.26	0.907809	-0.190391	Immune-M
CGGA_D59	CGGA RNA-Seq	-1213.41	-619.401	-1832.81	0.944097	0.068852	Immune-M
CGGA_J024	CGGA RNA-Seq	-492.983	330.929	-162.055	0.835805	0.0130063	Immune-M
CGGA_J042	CGGA RNA-Seq	-508.462	632.767	124.305	0.811995	-0.0994374	Immune-M
CGGA_1008	CGGA RNA-Seq	-1322.77	-651.751	-1974.53	0.95075	0.0187316	Immune-M
CGGA_1053	CGGA RNA-Seq	-405.175	514.639	109.464	0.813265	-0.143631	Immune-M
CGGA_1059	CGGA RNA-Seq	-1046.09	284.764	-761.323	0.880806	0.0867621	Immune-M
CGGA_1073	CGGA RNA-Seq	-39.7113	263.223	223.512	0.80341	-0.192906	Immune-M
CGGA_1095	CGGA RNA-Seq	-958.621	-404.567	-1363.19	0.919147	0.0867621	Immune-M
CGGA_1116	CGGA RNA-Seq	-1207.13	182.285	-1024.85	0.898458	0.0345864	Immune-M
CGGA_1118	CGGA RNA-Seq	-913.889	266.359	-647.531	0.872775	-0.0994374	Immune-M
CGGA_1119	CGGA RNA-Seq	-1734.66	-844.291	-2578.95	0.974475	0.103211	Immune-M
CGGA_1275	CGGA RNA-Seq	-903.455	26.8919	-876.563	0.888689	-0.143631	Immune-M
CGGA_1450	CGGA RNA-Seq	-1768.14	-1146.98	-2915.12	0.984362	0.0974979	Immune-M
CGGA_1460	CGGA RNA-Seq	-1043.85	-427.613	-1471.47	0.925291	-0.111795	Immune-M
CGGA_1475	CGGA RNA-Seq	-1006.27	122.011	-884.262	0.889207	-0.21156	Immune-M
CGGA_247	CGGA RNA-Seq	-1730.03	-906.544	-2636.57	0.976339	-0.181164	Immune-M
CGGA_759	CGGA RNA-Seq	-922.066	402.072	-519.994	0.863485	-0.181164	Immune-M
CGGA_1036	CGGA RNA-Seq	-679.995	494.678	-185.317	0.837675	-0.216907	Immune-H
CGGA_1057	CGGA RNA-Seq	-48.1798	1529.18	1481	0.680479	-0.0994374	Immune-H
CGGA_106	CGGA RNA-Seq	-73.8516	1385.56	1311.71	0.698476	0.018675	Immune-H
CGGA_1069	CGGA RNA-Seq	676.978	1863.21	2540.18	0.558801	-0.216907	Immune-H
CGGA_1075	CGGA RNA-Seq	-223.132	1140.9	917.767	0.738668	0.0298599	Immune-H
CGGA_1106	CGGA RNA-Seq	-465.663	661.534	195.871	0.805819	-0.190391	Immune-H
CGGA_1108	CGGA RNA-Seq	-688.785	915.69	226.905	0.803113	-0.181164	Immune-H
CGGA_1152	CGGA RNA-Seq	1.61639	1145.83	1147.45	0.715526	-0.0994374	Immune-H
CGGA_1208	CGGA RNA-Seq	324.227	1257.07	1581.3	0.669617	-0.20748	Immune-H
CGGA_1255	CGGA RNA-Seq	87.6037	1314.57	1402.17	0.688911	-0.192906	Immune-H
CGGA_1262	CGGA RNA-Seq	965.251	1393.75	2359.01	0.580656	-0.0752517	Immune-H
CGGA_1295	CGGA RNA-Seq	-606.875	1192.8	585.921	0.770613	-0.0286098	Immune-H
CGGA_1318	CGGA RNA-Seq	-742.494	845.258	102.764	0.813837	-0.192906	Immune-H
CGGA_135	CGGA RNA-Seq	628.524	1495.45	2123.97	0.608394	-0.190391	Immune-H
CGGA_1371	CGGA RNA-Seq	-442.407	342.389	-100.017	0.83077	-0.111795	Immune-H
CGGA_1402	CGGA RNA-Seq	418.654	1439.68	1858.33	0.638869	-0.181164	Immune-H
CGGA_1415	CGGA RNA-Seq	170.957	2019.87	2190.82	0.600576	-0.190391	Immune-H
CGGA_1433	CGGA RNA-Seq	-666.112	803.631	137.519	0.810862	-0.216907	Immune-H
CGGA_1434	CGGA RNA-Seq	-341.221	821.988	480.767	0.780358	-0.21156	Immune-H
CGGA_1441	CGGA RNA-Seq	565.834	1572.47	2138.31	0.606722	-0.181164	Immune-H
CGGA_1443	CGGA RNA-Seq	71.2739	1860.92	1932.19	0.630491	-0.0994374	Immune-H
CGGA_1451	CGGA RNA-Seq	-112.921	988.007	875.086	0.742876	-0.181164	Immune-H
CGGA_1457	CGGA RNA-Seq	-509.289	1374.41	865.125	0.743854	-0.0994374	Immune-H
CGGA_1480	CGGA RNA-Seq	-326.693	1039.51	712.815	0.758609	-0.190391	Immune-H
CGGA_1503	CGGA RNA-Seq	174.517	1277.58	1452.09	0.683582	-0.192906	Immune-H
CGGA_1507	CGGA RNA-Seq	504.238	1308.36	1812.6	0.644019	-0.181164	Immune-H
CGGA_1533	CGGA RNA-Seq	-504.174	687.248	183.074	0.80693	-0.181164	Immune-H
CGGA_1535	CGGA RNA-Seq	272.847	2203.25	2476.09	0.566578	-0.0994374	Immune-H
CGGA_1537	CGGA RNA-Seq	-432.972	339.993	-92.9784	0.830195	-0.111795	Immune-H
CGGA_1543	CGGA RNA-Seq	-322.573	1042.31	719.737	0.757947	-0.181164	Immune-H
CGGA_1546	CGGA RNA-Seq	87.5045	1105.69	1193.2	0.710819	-0.192906	Immune-H
CGGA_1548	CGGA RNA-Seq	-490.198	632.864	142.666	0.810419	0.018675	Immune-H
CGGA_1551	CGGA RNA-Seq	269.151	1664.98	1934.14	0.63027	-0.111795	Immune-H
CGGA_1558	CGGA RNA-Seq	-677.835	460.001	-217.834	0.840272	-0.0286098	Immune-H
CGGA_1563	CGGA RNA-Seq	-41.9759	489.84	447.864	0.783369	-0.0994374	Immune-H
CGGA_1567	CGGA RNA-Seq	-1075.14	815.268	-259.871	0.843601	0.018675	Immune-H
CGGA_1575	CGGA RNA-Seq	-550.06	824.544	274.484	0.798932	-0.192906	Immune-H
CGGA_1586	CGGA RNA-Seq	-65.1261	841.192	776.066	0.752528	-0.190391	Immune-H
CGGA_1588	CGGA RNA-Seq	-212.331	1626.05	1413.72	0.687682	-0.0521526	Immune-H
CGGA_1597	CGGA RNA-Seq	-311.709	1236.82	925.115	0.73794	-0.181164	Immune-H
CGGA_1601	CGGA RNA-Seq	-160.623	1038.11	877.484	0.74264	-0.192906	Immune-H
CGGA_1603	CGGA RNA-Seq	-802.723	276.747	-525.977	0.863927	-0.181164	Immune-H
CGGA_1604	CGGA RNA-Seq	-719.278	429.565	-289.713	0.845945	-0.111795	Immune-H
CGGA_1608	CGGA RNA-Seq	-872.734	1343.74	471.006	0.781253	0.119248	Immune-H
CGGA_1610	CGGA RNA-Seq	-215.307	946.175	730.868	0.75688	-0.111795	Immune-H
CGGA_1613	CGGA RNA-Seq	-395.911	1164.77	768.863	0.753223	-0.192906	Immune-H
CGGA_1631	CGGA RNA-Seq	-471.001	870.455	399.454	0.787766	-0.0286098	Immune-H
CGGA_1634	CGGA RNA-Seq	-713.895	729.318	15.4235	0.82122	-0.111795	Immune-H
CGGA_1658	CGGA RNA-Seq	234.931	1927.64	2162.57	0.603887	-0.0994374	Immune-H
CGGA_1659	CGGA RNA-Seq	-631.002	941.939	310.937	0.795703	-0.192906	Immune-H
CGGA_1663	CGGA RNA-Seq	127.405	1755.56	1882.96	0.636084	0.0195772	Immune-H
CGGA_1675	CGGA RNA-Seq	-885.31	816.047	-69.2633	0.828249	-0.0994374	Immune-H
CGGA_1680	CGGA RNA-Seq	-788.424	1247.91	459.485	0.782308	-0.111795	Immune-H
CGGA_1684	CGGA RNA-Seq	14.2799	1305.44	1319.72	0.697634	-0.192906	Immune-H
CGGA_1687	CGGA RNA-Seq	-608.09	865.591	257.501	0.800429	-0.181164	Immune-H
CGGA_1706	CGGA RNA-Seq	550.865	1686.68	2237.55	0.595079	-0.192906	Immune-H
CGGA_1708	CGGA RNA-Seq	-949.086	882.451	-66.635	0.828033	0.018675	Immune-H
CGGA_1729	CGGA RNA-Seq	-755.8	97.7292	-658.071	0.873529	-0.0286098	Immune-H
CGGA_1739	CGGA RNA-Seq	-1070.23	-12.519	-1082.75	0.902157	-0.181164	Immune-H
CGGA_1760	CGGA RNA-Seq	-509.903	727.925	218.022	0.803889	-0.181164	Immune-H
CGGA_1811	CGGA RNA-Seq	217.079	1649.15	1866.23	0.637977	-0.0286098	Immune-H
CGGA_1814	CGGA RNA-Seq	-216.553	449.603	233.05	0.802575	-0.0994374	Immune-H
CGGA_1815	CGGA RNA-Seq	-839.529	280.79	-558.739	0.866339	-0.21156	Immune-H
CGGA_1857	CGGA RNA-Seq	146.759	1812.02	1958.78	0.627457	0.0195772	Immune-H
CGGA_1899	CGGA RNA-Seq	-728.776	338.557	-390.219	0.853721	-0.181164	Immune-H
CGGA_1901	CGGA RNA-Seq	111.786	1454.02	1565.81	0.671304	0.0298599	Immune-H
CGGA_1906	CGGA RNA-Seq	-824.588	801.693	-22.8943	0.824416	-0.111795	Immune-H
CGGA_1911	CGGA RNA-Seq	-1594.47	-104.462	-1698.94	0.937437	-0.181164	Immune-H
CGGA_1946	CGGA RNA-Seq	-408.486	365.579	-42.9072	0.826075	-0.21156	Immune-H
CGGA_1953	CGGA RNA-Seq	-1155.5	563.406	-592.097	0.868774	-0.181164	Immune-H
CGGA_1972	CGGA RNA-Seq	-81.5531	802.957	721.404	0.757787	-0.181164	Immune-H
CGGA_2003	CGGA RNA-Seq	-497.925	482.964	-14.9612	0.823756	-0.0994374	Immune-H
CGGA_2006	CGGA RNA-Seq	-159.561	737.908	578.346	0.771321	-0.181164	Immune-H
CGGA_2008	CGGA RNA-Seq	-152.624	965.909	813.285	0.748918	-0.0395086	Immune-H
CGGA_2046	CGGA RNA-Seq	-540.567	641.868	101.301	0.813962	-0.192906	Immune-H
CGGA_2047	CGGA RNA-Seq	-579.49	1121.11	541.621	0.774741	-0.0286098	Immune-H
CGGA_2056	CGGA RNA-Seq	-316.046	997.189	681.144	0.76163	-0.192906	Immune-H
CGGA_2075	CGGA RNA-Seq	-552.309	610.871	58.5615	0.81759	-0.181164	Immune-H
CGGA_2078	CGGA RNA-Seq	-15.0961	840.868	825.772	0.747702	-0.0395086	Immune-H
CGGA_2088	CGGA RNA-Seq	-26.0186	1077.66	1051.64	0.72528	0.0298599	Immune-H
CGGA_2106	CGGA RNA-Seq	-1079.08	-154.745	-1233.83	0.911502	-0.192906	Immune-H
CGGA_2121	CGGA RNA-Seq	341.676	920.531	1262.21	0.703657	-0.0994374	Immune-H
CGGA_288	CGGA RNA-Seq	-582.658	573.607	-9.05148	0.823264	-0.181164	Immune-H
CGGA_358	CGGA RNA-Seq	-722.39	643.111	-79.2789	0.829072	-0.111795	Immune-H
CGGA_362	CGGA RNA-Seq	-449.493	1052.22	602.731	0.769038	-0.150168	Immune-H
CGGA_492	CGGA RNA-Seq	-242.352	992.729	750.377	0.755005	-0.0994374	Immune-H
CGGA_568	CGGA RNA-Seq	-547.255	1259.81	712.559	0.758634	-0.111795	Immune-H
CGGA_703	CGGA RNA-Seq	906.678	1352.4	2259.08	0.592536	-0.181164	Immune-H
CGGA_810	CGGA RNA-Seq	-466.57	1933.39	1466.82	0.682003	-0.216907	Immune-H
CGGA_869	CGGA RNA-Seq	193.095	1501.86	1694.96	0.657133	-0.181164	Immune-H
CGGA_P143	CGGA RNA-Seq	-7.12557	1093.74	1086.61	0.721736	-0.190391	Immune-H
CGGA_P160	CGGA RNA-Seq	548.601	1693.85	2242.45	0.5945	-0.216907	Immune-H
CGGA_P163	CGGA RNA-Seq	-848.301	877.035	28.7343	0.820103	0.119248	Immune-H
CGGA_P182	CGGA RNA-Seq	865.285	1342.82	2208.1	0.598546	-0.190391	Immune-H
CGGA_P25	CGGA RNA-Seq	278.471	1150.74	1429.21	0.686029	-0.20748	Immune-H
CGGA_P31	CGGA RNA-Seq	-175.614	325.241	149.627	0.80982	-0.111795	Immune-H
CGGA_P311	CGGA RNA-Seq	-589.608	1119.73	530.125	0.775807	-0.0994374	Immune-H
CGGA_P328	CGGA RNA-Seq	-358.685	525.2	166.515	0.808363	-0.21156	Immune-H
CGGA_P337	CGGA RNA-Seq	17.0199	635.573	652.593	0.764339	-0.181164	Immune-H
CGGA_P338	CGGA RNA-Seq	-183.721	48.2436	-135.478	0.833656	-0.0650224	Immune-H
CGGA_P358	CGGA RNA-Seq	-413.361	979.06	565.698	0.772502	-0.0395086	Immune-H
CGGA_P388	CGGA RNA-Seq	-217.529	625.197	407.668	0.787023	-0.0994374	Immune-H
CGGA_P401	CGGA RNA-Seq	-696.861	384.631	-312.23	0.847703	-0.0286098	Immune-H
CGGA_P415	CGGA RNA-Seq	103.806	1444.85	1548.66	0.673168	-0.111795	Immune-H
CGGA_P499	CGGA RNA-Seq	-43.7615	1212.29	1168.53	0.713361	-0.0994374	Immune-H
CGGA_P510	CGGA RNA-Seq	753.238	1477.39	2230.63	0.595894	-0.0994374	Immune-H
CGGA_P585	CGGA RNA-Seq	-64.0454	638.212	574.166	0.771712	-0.181164	Immune-H
CGGA_P619	CGGA RNA-Seq	304.158	1312.15	1616.31	0.665791	-0.181164	Immune-H
CGGA_P623	CGGA RNA-Seq	-271.396	1578.65	1307.26	0.698943	0.00580517	Immune-H
CGGA_P625	CGGA RNA-Seq	253.488	791.718	1045.21	0.72593	-0.20748	Immune-H
CGGA_P7	CGGA RNA-Seq	1318.03	2418.46	3736.49	0.405327	-0.190391	Immune-H
CGGA_P87	CGGA RNA-Seq	-791.405	288.915	-502.49	0.862186	-0.111795	Immune-H
CGGA_1001	CGGA RNA-Seq	399.51	2461.9	2861.41	0.519092	-0.0994374	Immune-H
CGGA_1011	CGGA RNA-Seq	-98.3913	1554.45	1456.06	0.683156	-0.181164	Immune-H
CGGA_1015	CGGA RNA-Seq	884.914	1765.26	2650.17	0.54534	-0.192906	Immune-H
CGGA_1035	CGGA RNA-Seq	-155.203	1115.09	959.884	0.734486	-0.181164	Immune-H
CGGA_1045	CGGA RNA-Seq	-309.689	819.796	510.107	0.777658	-0.192906	Immune-H
CGGA_1049	CGGA RNA-Seq	-462.538	198.813	-263.726	0.843905	-0.143631	Immune-H
CGGA_1078	CGGA RNA-Seq	-293.458	1528.75	1235.29	0.706459	-0.143631	Immune-H
CGGA_1083	CGGA RNA-Seq	221.246	1534.93	1756.18	0.650333	-0.216907	Immune-H
CGGA_1124	CGGA RNA-Seq	-40.007	1586.38	1546.37	0.673416	-0.111795	Immune-H
CGGA_1145	CGGA RNA-Seq	-4.73773	1065.43	1060.69	0.724364	-0.181164	Immune-H
CGGA_1171	CGGA RNA-Seq	211.546	1740.24	1951.78	0.628256	-0.181164	Immune-H
CGGA_1177	CGGA RNA-Seq	740.946	2002.28	2743.23	0.53384	-0.21156	Immune-H
CGGA_1188	CGGA RNA-Seq	-701.494	715.597	14.103	0.82133	-0.0395086	Immune-H
CGGA_1218	CGGA RNA-Seq	-480.616	1029.19	548.57	0.774096	-0.181164	Immune-H
CGGA_1224	CGGA RNA-Seq	864.032	2372.18	3236.21	0.471306	-0.111795	Immune-H
CGGA_1234	CGGA RNA-Seq	-252.796	909.669	656.872	0.763934	-0.190391	Immune-H
CGGA_1240	CGGA RNA-Seq	-17.5319	1075.1	1057.57	0.72468	-0.112033	Immune-H
CGGA_1270	CGGA RNA-Seq	-170.236	1075.1	904.863	0.739943	-0.0994374	Immune-H
CGGA_1284	CGGA RNA-Seq	-202.014	1436.15	1234.14	0.706579	-0.181164	Immune-H
CGGA_1285	CGGA RNA-Seq	-141.916	1256.71	1114.8	0.718866	-0.192906	Immune-H
CGGA_1301	CGGA RNA-Seq	-24.2214	962.214	937.993	0.736663	-0.0994374	Immune-H
CGGA_1338	CGGA RNA-Seq	174.25	739.243	913.493	0.73909	-0.181164	Immune-H
CGGA_1342	CGGA RNA-Seq	378.297	1322.62	1700.92	0.656474	-0.192906	Immune-H
CGGA_1408	CGGA RNA-Seq	-459.723	1305.46	845.741	0.745753	-0.0994374	Immune-H
CGGA_1411	CGGA RNA-Seq	111.766	1436.99	1548.75	0.673157	-0.0994374	Immune-H
CGGA_269	CGGA RNA-Seq	179.303	1514.04	1693.35	0.657311	-0.192906	Immune-H
CGGA_309	CGGA RNA-Seq	27.5926	1077.08	1104.67	0.719898	-0.181164	Immune-H
CGGA_318	CGGA RNA-Seq	-36.7284	1635.39	1598.66	0.667722	-0.216907	Immune-H
CGGA_330	CGGA RNA-Seq	521.065	1597.34	2118.4	0.609042	-0.143631	Immune-H
CGGA_426	CGGA RNA-Seq	-478.344	547.102	68.7579	0.816727	-0.192906	Immune-H
CGGA_448	CGGA RNA-Seq	404.652	1690.38	2095.03	0.61176	-0.181164	Immune-H
CGGA_483	CGGA RNA-Seq	148.021	1216.91	1364.93	0.692864	-0.192906	Immune-H
CGGA_525	CGGA RNA-Seq	642.933	1826.81	2469.74	0.567346	-0.192906	Immune-H
CGGA_604	CGGA RNA-Seq	159.039	1501.13	1660.17	0.660973	-0.216907	Immune-H
CGGA_624	CGGA RNA-Seq	44.6332	1409.21	1453.84	0.683394	-0.181164	Immune-H
CGGA_661	CGGA RNA-Seq	360.997	1598.88	1959.88	0.627331	-0.181164	Immune-H
CGGA_676	CGGA RNA-Seq	-668.1	426.945	-241.155	0.842123	-0.190391	Immune-H
CGGA_679	CGGA RNA-Seq	-347.94	1137.52	789.578	0.75122	-0.111795	Immune-H
CGGA_789	CGGA RNA-Seq	-18.2963	1434.45	1416.16	0.687422	-0.111795	Immune-H
CGGA_804	CGGA RNA-Seq	-657.396	1027.61	370.209	0.790403	-0.181164	Immune-H
CGGA_859	CGGA RNA-Seq	-370.306	1146.93	776.627	0.752473	-0.21156	Immune-H
CGGA_876	CGGA RNA-Seq	580.192	2168.73	2748.92	0.533133	-0.192906	Immune-H
CGGA_D02	CGGA RNA-Seq	-130.625	318.487	187.861	0.806515	-0.190391	Immune-H
CGGA_D11	CGGA RNA-Seq	-814.667	583.101	-231.566	0.841363	-0.192906	Immune-H
CGGA_D16	CGGA RNA-Seq	633.086	1438.68	2071.76	0.614458	-0.181164	Immune-H
CGGA_D18	CGGA RNA-Seq	-1061.94	786.867	-275.074	0.844798	0.107469	Immune-H
CGGA_D35	CGGA RNA-Seq	186.294	1313.82	1500.12	0.67842	-0.192906	Immune-H
CGGA_D36	CGGA RNA-Seq	-730.511	715.099	-15.4126	0.823794	-0.181164	Immune-H
CGGA_D37	CGGA RNA-Seq	382.075	1782.82	2164.9	0.603615	-0.0395086	Immune-H
CGGA_D51	CGGA RNA-Seq	-118.94	1477.39	1358.45	0.693549	-0.0994374	Immune-H
CGGA_D57	CGGA RNA-Seq	77.3622	513.588	590.95	0.770143	-0.181164	Immune-H
CGGA_1068	CGGA RNA-Seq	-329.844	431.885	102.04	0.813898	-0.181164	Immune-H
CGGA_1105	CGGA RNA-Seq	-632.146	912.602	280.456	0.798405	-0.181164	Immune-H
CGGA_1231	CGGA RNA-Seq	53.5974	2048.55	2102.14	0.610933	-0.0994374	Immune-H
CGGA_1388	CGGA RNA-Seq	-705.106	1170.25	465.148	0.78179	-0.0994374	Immune-H
[truncated: 13 more rows]
