# Supplementary material for: Investigation of Genetic Determinants of Glioma Immune Phenotype by Integrative Immunogenomic Scale Analysis
Source: Front Immunol. 2021 Jun 16;12:557994. doi: 10.3389/fimmu.2021.557994 (PMC8242587; doi:10.3389/fimmu.2021.557994)
Supplement: Supplementary file 7 [file Table_6.xlsx]

## Sheet: Sheet1
Supplementary Onlie File 6. Survival Data and Risk of GET Signature in All Involved Patients
id	futime	fustat	risk
TCGA-06-0745-01	239	1	low GET Score
TCGA-14-1829-01	218	0	low GET Score
TCGA-26-5136-01	577	1	low GET Score
TCGA-12-0618-01	395	1	low GET Score
TCGA-19-1789-01	99	1	low GET Score
TCGA-06-0167-01	347	1	low GET Score
TCGA-12-0620-01	318	1	low GET Score
TCGA-06-0169-01	100	1	low GET Score
TCGA-14-1825-01	232	1	low GET Score
TCGA-06-0409-01	2201	1	low GET Score
TCGA-12-0818-01	2791	1	low GET Score
TCGA-08-0385-01	82	1	low GET Score
TCGA-16-0850-01	498	1	low GET Score
TCGA-02-0070-01	762	0	low GET Score
TCGA-12-1598-01	476	1	low GET Score
TCGA-02-0456-01	102	1	low GET Score
TCGA-06-0686-01	432	1	low GET Score
TCGA-12-0616-01	448	1	low GET Score
TCGA-12-0772-01	1638	1	low GET Score
TCGA-12-0822-01	715	1	low GET Score
TCGA-28-1752-01	258	0	low GET Score
TCGA-02-0054-01	199	1	low GET Score
TCGA-02-0104-01	1977	1	low GET Score
TCGA-06-0142-01	67	1	low GET Score
TCGA-06-0160-01	359	1	low GET Score
TCGA-06-0174-01	98	1	low GET Score
TCGA-06-0221-01	603	1	low GET Score
TCGA-06-0238-01	405	1	low GET Score
TCGA-06-0645-01	175	1	low GET Score
TCGA-08-0347-01	782	1	low GET Score
TCGA-08-0373-01	134	1	low GET Score
TCGA-08-0522-01	635	1	low GET Score
TCGA-12-0773-01	1315	1	low GET Score
TCGA-19-1788-01	112	1	low GET Score
TCGA-02-0079-01	829	1	low GET Score
TCGA-02-0106-01	355	1	low GET Score
TCGA-02-0258-01	503	1	low GET Score
TCGA-06-0179-01	616	1	low GET Score
TCGA-06-0649-01	64	1	low GET Score
TCGA-08-0386-01	548	1	low GET Score
TCGA-14-1451-01	703	1	low GET Score
TCGA-08-0358-01	678	1	low GET Score
TCGA-06-0743-01	803	1	low GET Score
TCGA-06-1087-01	123	1	low GET Score
TCGA-19-1786-01	218	0	low GET Score
TCGA-28-1757-01	4	0	low GET Score
TCGA-02-0023-01	612	1	low GET Score
TCGA-06-0240-01	621	1	low GET Score
TCGA-12-0828-01	272	1	low GET Score
TCGA-16-1063-01	425	1	low GET Score
TCGA-28-1755-01	47	1	low GET Score
TCGA-32-4208-01	643	0	low GET Score
TCGA-06-1802-01	466	1	low GET Score
TCGA-12-0775-01	232	1	low GET Score
TCGA-14-1821-01	541	1	low GET Score
TCGA-08-0350-01	889	1	low GET Score
TCGA-06-0744-01	1426	1	low GET Score
TCGA-08-0516-01	596	1	low GET Score
TCGA-02-0069-01	873	0	low GET Score
TCGA-26-1442-01	953	0	low GET Score
TCGA-02-0026-01	748	1	low GET Score
TCGA-02-0074-01	310	1	low GET Score
TCGA-02-0080-01	2729	1	low GET Score
TCGA-02-0339-01	377	1	low GET Score
TCGA-08-0244-01	690	1	low GET Score
TCGA-06-0939-01	814	1	low GET Score
TCGA-28-2502-01	20	0	low GET Score
TCGA-02-0330-01	484	1	low GET Score
TCGA-02-0422-01	441	1	low GET Score
TCGA-06-0168-01	598	1	low GET Score
TCGA-06-0749-01	82	1	low GET Score
TCGA-12-0829-01	626	1	low GET Score
TCGA-14-1037-01	587	1	low GET Score
TCGA-19-1389-01	141	1	low GET Score
TCGA-27-1830-01	154	1	low GET Score
TCGA-27-1832-01	300	1	low GET Score
TCGA-32-1987-01	452	1	low GET Score
TCGA-76-4929-01	111	1	low GET Score
TCGA-02-0113-01	2818	0	low GET Score
TCGA-06-2569-01	13	0	low GET Score
TCGA-06-2570-01	958	0	low GET Score
TCGA-06-5416-01	204	0	low GET Score
TCGA-06-5417-01	155	0	low GET Score
TCGA-06-5858-01	187	0	low GET Score
TCGA-14-3477-01	115	0	low GET Score
TCGA-02-0007-01	705	1	low GET Score
TCGA-02-0015-01	627	1	low GET Score
TCGA-02-0071-01	167	1	low GET Score
TCGA-02-0102-01	822	1	low GET Score
TCGA-02-0266-01	539	1	low GET Score
TCGA-02-0332-01	782	1	low GET Score
TCGA-02-0451-01	493	1	low GET Score
TCGA-06-0125-01	1448	1	low GET Score
TCGA-06-0129-01	1024	1	low GET Score
TCGA-06-0216-01	735	1	low GET Score
TCGA-06-0397-01	274	1	low GET Score
TCGA-06-0413-01	96	1	low GET Score
TCGA-06-0644-01	384	1	low GET Score
TCGA-06-0648-01	298	1	low GET Score
TCGA-06-0750-01	28	1	low GET Score
TCGA-06-1804-01	414	1	low GET Score
TCGA-06-5856-01	114	1	low GET Score
TCGA-08-0246-01	127	1	low GET Score
TCGA-08-0346-01	256	1	low GET Score
TCGA-08-0349-01	298	1	low GET Score
TCGA-08-0517-01	1785	1	low GET Score
TCGA-08-0529-01	560	1	low GET Score
TCGA-12-0654-01	231	1	low GET Score
TCGA-12-0688-01	811	1	low GET Score
TCGA-12-1597-01	675	1	low GET Score
TCGA-14-0812-01	99	1	low GET Score
TCGA-14-0867-01	62	1	low GET Score
TCGA-14-1795-01	60	1	low GET Score
TCGA-16-1045-01	883	1	low GET Score
TCGA-19-2620-01	148	1	low GET Score
TCGA-19-5959-01	511	1	low GET Score
TCGA-26-5135-01	270	1	low GET Score
TCGA-27-1836-01	914	1	low GET Score
TCGA-27-2521-01	510	1	low GET Score
TCGA-27-2523-01	489	1	low GET Score
TCGA-41-5651-01	460	1	low GET Score
TCGA-76-4925-01	146	1	low GET Score
TCGA-76-4935-01	1121	1	low GET Score
TCGA-02-0059-01	291	1	low GET Score
TCGA-02-0324-01	235	1	low GET Score
TCGA-06-0410-01	143	1	low GET Score
TCGA-08-0354-01	546	1	low GET Score
TCGA-12-0656-01	2883	1	low GET Score
TCGA-14-3476-01	12	1	low GET Score
TCGA-15-0742-01	419	1	low GET Score
TCGA-06-0876-01	1405	0	low GET Score
TCGA-14-0789-01	342	1	low GET Score
TCGA-19-5958-01	428	1	low GET Score
TCGA-16-1460-01	195	0	low GET Score
TCGA-19-0964-01	103	0	low GET Score
TCGA-19-1387-01	181	0	low GET Score
TCGA-26-5134-01	167	0	low GET Score
TCGA-28-1756-01	86	0	low GET Score
TCGA-28-1760-01	143	0	low GET Score
TCGA-28-2514-01	160	0	low GET Score
TCGA-28-5213-01	298	0	low GET Score
TCGA-28-5216-01	415	0	low GET Score
TCGA-32-1977-01	3	0	low GET Score
TCGA-32-2634-01	693	0	low GET Score
TCGA-02-0021-01	2362	1	low GET Score
TCGA-02-0047-01	448	1	low GET Score
TCGA-02-0064-01	600	1	low GET Score
TCGA-02-0075-01	634	1	low GET Score
TCGA-02-0083-01	691	1	low GET Score
TCGA-02-0089-01	516	1	low GET Score
TCGA-02-0099-01	106	1	low GET Score
TCGA-02-0107-01	537	1	low GET Score
TCGA-02-0111-01	705	1	low GET Score
TCGA-02-0115-01	476	1	low GET Score
TCGA-02-0116-01	1489	1	low GET Score
TCGA-02-0337-01	764	1	low GET Score
TCGA-02-0430-01	321	1	low GET Score
TCGA-02-0440-01	345	1	low GET Score
TCGA-02-2486-01	618	1	low GET Score
TCGA-06-0148-01	307	1	low GET Score
TCGA-06-0156-01	178	1	low GET Score
TCGA-06-0164-01	1731	1	low GET Score
TCGA-06-0178-01	2681	1	low GET Score
TCGA-06-0194-01	142	1	low GET Score
TCGA-06-0197-01	169	1	low GET Score
TCGA-06-0206-01	233	1	low GET Score
TCGA-06-0650-01	717	1	low GET Score
TCGA-06-0881-01	504	1	low GET Score
TCGA-06-1800-01	815	1	low GET Score
TCGA-06-2562-01	382	1	low GET Score
TCGA-08-0345-01	53	1	low GET Score
TCGA-08-0509-01	382	1	low GET Score
TCGA-08-0512-01	1282	1	low GET Score
TCGA-08-0521-01	146	1	low GET Score
TCGA-08-0525-01	486	1	low GET Score
TCGA-12-0707-01	864	1	low GET Score
TCGA-12-0776-01	296	1	low GET Score
TCGA-12-5295-01	454	1	low GET Score
TCGA-12-5301-01	62	1	low GET Score
TCGA-14-0786-01	701	1	low GET Score
TCGA-14-1401-01	114	1	low GET Score
TCGA-14-1452-01	216	1	low GET Score
TCGA-14-1794-01	30	1	low GET Score
TCGA-16-0848-01	535	1	low GET Score
TCGA-26-1799-01	285	1	low GET Score
TCGA-28-5204-01	454	1	low GET Score
TCGA-28-5208-01	544	1	low GET Score
TCGA-28-5215-01	335	1	low GET Score
TCGA-32-1980-01	36	1	low GET Score
TCGA-41-3393-01	135	1	low GET Score
TCGA-76-4927-01	535	1	low GET Score
TCGA-76-4931-01	279	1	low GET Score
TCGA-76-6192-01	100	1	low GET Score
TCGA-81-5910-01	49	1	low GET Score
TCGA-02-0016-01	2648	1	low GET Score
TCGA-02-0269-01	327	1	low GET Score
TCGA-02-0325-01	323	1	low GET Score
TCGA-06-0146-01	611	1	low GET Score
TCGA-12-0778-01	454	1	low GET Score
TCGA-14-1402-01	975	1	low GET Score
TCGA-19-1386-01	276	1	low GET Score
TCGA-12-0619-01	1062	1	low GET Score
TCGA-08-0352-01	39	1	low GET Score
TCGA-06-0185-01	2246	0	low GET Score
TCGA-14-1456-01	1246	0	low GET Score
TCGA-14-2555-01	242	0	low GET Score
TCGA-19-0955-01	358	0	low GET Score
TCGA-19-0960-01	262	0	low GET Score
TCGA-26-5133-01	452	0	low GET Score
TCGA-28-1746-01	6	0	low GET Score
TCGA-28-1751-01	232	0	low GET Score
TCGA-28-2506-01	205	0	low GET Score
TCGA-28-2509-01	145	0	low GET Score
TCGA-02-0014-01	2512	1	low GET Score
TCGA-02-0039-01	320	1	low GET Score
TCGA-02-0048-01	98	1	low GET Score
TCGA-02-0285-01	422	1	low GET Score
TCGA-02-0317-01	372	1	low GET Score
TCGA-02-0326-01	223	1	low GET Score
TCGA-02-0338-01	322	1	low GET Score
TCGA-02-0439-01	20	1	low GET Score
TCGA-06-0122-01	187	1	low GET Score
TCGA-06-0126-01	211	1	low GET Score
TCGA-06-0149-01	262	1	low GET Score
TCGA-06-0201-01	12	1	low GET Score
TCGA-06-0213-01	16	1	low GET Score
TCGA-06-2558-01	380	1	low GET Score
TCGA-06-5418-01	83	1	low GET Score
TCGA-08-0245-01	1151	1	low GET Score
TCGA-08-0348-01	370	1	low GET Score
TCGA-08-0351-01	1987	1	low GET Score
TCGA-08-0353-01	256	1	low GET Score
TCGA-08-0356-01	946	1	low GET Score
TCGA-08-0359-01	103	1	low GET Score
TCGA-12-0827-01	1179	1	low GET Score
TCGA-14-0736-01	460	1	low GET Score
TCGA-14-0866-01	801	1	low GET Score
TCGA-14-1455-01	28	1	low GET Score
TCGA-19-0963-01	434	1	low GET Score
TCGA-27-1838-01	350	1	low GET Score
TCGA-27-2518-01	753	1	low GET Score
TCGA-32-5222-01	585	1	low GET Score
TCGA-41-2572-01	406	1	low GET Score
TCGA-76-4928-01	94	1	low GET Score
TCGA-76-4932-01	1458	1	low GET Score
TCGA-76-4934-01	77	1	low GET Score
TCGA-76-6285-01	254	1	low GET Score
TCGA-28-1750-01	254	0	low GET Score
TCGA-06-0173-01	136	1	low GET Score
TCGA-06-0192-01	1185	1	low GET Score
TCGA-06-0195-01	225	1	low GET Score
TCGA-06-0208-01	256	1	low GET Score
TCGA-06-0214-01	457	1	low GET Score
TCGA-08-0344-01	3524	1	low GET Score
TCGA-08-0380-01	454	1	low GET Score
TCGA-08-0514-01	337	1	low GET Score
TCGA-12-0692-01	111	1	low GET Score
TCGA-12-0780-01	452	1	low GET Score
TCGA-12-1089-01	177	1	low GET Score
TCGA-12-1091-01	1010	1	low GET Score
TCGA-14-0865-01	502	1	low GET Score
TCGA-16-1062-01	646	1	low GET Score
TCGA-32-1973-01	641	1	high GET Score
TCGA-32-2494-01	632	1	high GET Score
TCGA-08-0390-01	425	1	high GET Score
TCGA-12-0670-01	790	1	high GET Score
TCGA-14-1396-01	34	1	high GET Score
TCGA-02-0033-01	86	1	high GET Score
TCGA-06-0412-01	291	1	high GET Score
TCGA-19-5956-01	684	1	high GET Score
TCGA-28-5207-01	343	1	high GET Score
TCGA-02-2485-01	470	0	high GET Score
TCGA-06-0176-01	2768	0	high GET Score
TCGA-06-0877-01	204	0	high GET Score
TCGA-06-5413-01	268	0	high GET Score
TCGA-06-5414-01	273	0	high GET Score
TCGA-06-6389-01	237	0	high GET Score
TCGA-19-1791-01	4	0	high GET Score
TCGA-19-2619-01	294	0	high GET Score
TCGA-19-2623-01	229	0	high GET Score
TCGA-26-1438-01	305	0	high GET Score
TCGA-26-5139-01	48	0	high GET Score
TCGA-28-1745-01	345	0	high GET Score
TCGA-28-1753-01	37	0	high GET Score
TCGA-28-5209-01	442	0	high GET Score
TCGA-41-2573-01	272	0	high GET Score
TCGA-41-3915-01	184	0	high GET Score
TCGA-02-0001-01	358	1	high GET Score
TCGA-02-0003-01	144	1	high GET Score
TCGA-02-0009-01	322	1	high GET Score
TCGA-02-0010-01	1077	1	high GET Score
TCGA-02-0025-01	1300	1	high GET Score
TCGA-02-0028-01	2755	1	high GET Score
TCGA-02-0038-01	326	1	high GET Score
TCGA-02-0043-01	557	1	high GET Score
TCGA-02-0046-01	209	1	high GET Score
TCGA-02-0051-01	459	1	high GET Score
TCGA-02-0052-01	383	1	high GET Score
TCGA-02-0057-01	604	1	high GET Score
TCGA-02-0058-01	254	1	high GET Score
TCGA-02-0060-01	183	1	high GET Score
TCGA-02-0068-01	804	1	high GET Score
TCGA-02-0084-01	384	1	high GET Score
TCGA-02-0085-01	1561	1	high GET Score
TCGA-02-0086-01	268	1	high GET Score
TCGA-02-0281-01	121	1	high GET Score
TCGA-02-0290-01	485	1	high GET Score
TCGA-02-0446-01	282	1	high GET Score
TCGA-06-0133-01	435	1	high GET Score
TCGA-06-0138-01	737	1	high GET Score
TCGA-06-0139-01	362	1	high GET Score
TCGA-06-0140-01	6	1	high GET Score
TCGA-06-0143-01	357	1	high GET Score
TCGA-06-0145-01	71	1	high GET Score
TCGA-06-0157-01	97	1	high GET Score
TCGA-06-0158-01	329	1	high GET Score
TCGA-06-0162-01	104	1	high GET Score
TCGA-06-0171-01	399	1	high GET Score
TCGA-06-0177-01	127	1	high GET Score
TCGA-06-0187-01	828	1	high GET Score
TCGA-06-0189-01	469	1	high GET Score
TCGA-06-0190-01	317	1	high GET Score
TCGA-06-0402-01	8	1	high GET Score
TCGA-06-0646-01	175	1	high GET Score
TCGA-06-0747-01	82	1	high GET Score
TCGA-06-0882-01	632	1	high GET Score
TCGA-06-2559-01	150	1	high GET Score
TCGA-06-5410-01	108	1	high GET Score
TCGA-06-5411-01	254	1	high GET Score
TCGA-06-5412-01	138	1	high GET Score
TCGA-06-6390-01	164	1	high GET Score
TCGA-06-6391-01	45	1	high GET Score
TCGA-08-0510-01	130	1	high GET Score
TCGA-08-0511-01	235	1	high GET Score
TCGA-08-0531-01	230	1	high GET Score
TCGA-12-0821-01	323	1	high GET Score
TCGA-12-1088-01	3881	1	high GET Score
TCGA-12-1092-01	661	1	high GET Score
TCGA-12-3649-01	463	1	high GET Score
TCGA-12-3650-01	333	1	high GET Score
TCGA-12-3652-01	1062	1	high GET Score
TCGA-12-3653-01	442	1	high GET Score
TCGA-12-5299-01	98	1	high GET Score
TCGA-14-0781-01	29	1	high GET Score
TCGA-14-1454-01	918	1	high GET Score
TCGA-14-2554-01	532	1	high GET Score
TCGA-16-0846-01	119	1	high GET Score
TCGA-16-1055-01	313	1	high GET Score
TCGA-19-2624-01	5	1	high GET Score
TCGA-19-2629-01	737	1	high GET Score
TCGA-19-5952-01	575	1	high GET Score
TCGA-19-5954-01	368	1	high GET Score
TCGA-19-5960-01	455	1	high GET Score
TCGA-27-2524-01	231	1	high GET Score
TCGA-27-2527-01	438	1	high GET Score
TCGA-28-1747-01	77	1	high GET Score
TCGA-32-1976-01	15	1	high GET Score
TCGA-32-1979-01	593	1	high GET Score
TCGA-32-1986-01	386	1	high GET Score
TCGA-32-2491-01	372	1	high GET Score
TCGA-32-2615-01	485	1	high GET Score
TCGA-32-2632-01	269	1	high GET Score
TCGA-32-2638-01	766	1	high GET Score
TCGA-32-4211-01	383	1	high GET Score
TCGA-41-3392-01	30	1	high GET Score
TCGA-41-4097-01	6	1	high GET Score
TCGA-76-6191-01	508	1	high GET Score
TCGA-76-6193-01	82	1	high GET Score
TCGA-76-6282-01	519	1	high GET Score
TCGA-27-1834-01	1233	1	high GET Score
TCGA-06-0182-01	111	1	high GET Score
TCGA-12-1098-01	121	1	high GET Score
TCGA-14-0813-01	41	1	high GET Score
TCGA-08-0355-01	747	1	high GET Score
TCGA-02-0087-01	1757	0	high GET Score
TCGA-06-0875-01	1322	0	high GET Score
TCGA-15-1447-01	1618	0	high GET Score
TCGA-26-1440-01	296	0	high GET Score
TCGA-02-0011-01	630	1	high GET Score
TCGA-02-0114-01	3041	1	high GET Score
TCGA-02-0260-01	515	1	high GET Score
TCGA-02-0271-01	440	1	high GET Score
TCGA-02-0289-01	432	1	high GET Score
TCGA-02-0321-01	301	1	high GET Score
TCGA-02-0432-01	1433	1	high GET Score
TCGA-02-2466-01	511	1	high GET Score
TCGA-06-0128-01	691	1	high GET Score
TCGA-06-0137-01	812	1	high GET Score
TCGA-06-0141-01	313	1	high GET Score
TCGA-06-0414-01	1068	1	high GET Score
TCGA-06-2561-01	537	1	high GET Score
TCGA-06-2566-01	182	1	high GET Score
TCGA-06-5408-01	357	1	high GET Score
TCGA-08-0360-01	468	1	high GET Score
TCGA-08-0375-01	372	1	high GET Score
TCGA-08-0520-01	327	1	high GET Score
TCGA-12-0826-01	845	1	high GET Score
TCGA-12-1093-01	486	1	high GET Score
TCGA-12-1094-01	372	1	high GET Score
TCGA-12-1095-01	482	1	high GET Score
TCGA-12-1099-01	126	1	high GET Score
TCGA-12-1599-01	781	1	high GET Score
TCGA-12-1600-01	448	1	high GET Score
TCGA-12-3648-01	819	1	high GET Score
TCGA-12-3651-01	386	1	high GET Score
TCGA-14-0790-01	419	1	high GET Score
TCGA-14-0817-01	164	1	high GET Score
TCGA-14-0871-01	880	1	high GET Score
TCGA-14-1034-01	485	1	high GET Score
TCGA-14-1458-01	203	1	high GET Score
TCGA-14-1459-01	378	1	high GET Score
TCGA-14-1823-01	543	1	high GET Score
TCGA-16-1060-01	278	1	high GET Score
TCGA-19-0962-01	20	1	high GET Score
TCGA-19-5951-01	244	1	high GET Score
TCGA-27-1833-01	737	1	high GET Score
TCGA-27-1835-01	648	1	high GET Score
TCGA-27-1837-01	427	1	high GET Score
TCGA-27-2528-01	480	1	high GET Score
TCGA-28-5218-01	157	1	high GET Score
TCGA-06-0147-01	541	1	high GET Score
TCGA-02-2483-01	466	0	high GET Score
TCGA-06-1805-01	1031	0	high GET Score
TCGA-06-2563-01	932	0	high GET Score
TCGA-06-2564-01	181	0	high GET Score
TCGA-06-5415-01	260	0	high GET Score
TCGA-06-5859-01	139	0	high GET Score
TCGA-14-4157-01	104	0	high GET Score
TCGA-19-4068-01	137	0	high GET Score
TCGA-26-5132-01	286	0	high GET Score
TCGA-28-1749-01	280	0	high GET Score
TCGA-28-2513-01	222	0	high GET Score
TCGA-28-5219-01	690	0	high GET Score
TCGA-32-4213-01	604	0	high GET Score
TCGA-87-5896-01	800	0	high GET Score
TCGA-02-0004-01	345	1	high GET Score
TCGA-02-0024-01	1615	1	high GET Score
TCGA-02-0027-01	370	1	high GET Score
TCGA-02-0034-01	430	1	high GET Score
TCGA-02-0333-01	133	1	high GET Score
TCGA-02-2470-01	393	1	high GET Score
TCGA-06-0124-01	620	1	high GET Score
TCGA-06-0130-01	394	1	high GET Score
TCGA-06-0132-01	771	1	high GET Score
TCGA-06-0152-01	375	1	high GET Score
TCGA-06-0154-01	424	1	high GET Score
TCGA-06-0155-01	318	1	high GET Score
TCGA-06-0166-01	178	1	high GET Score
TCGA-06-0175-01	123	1	high GET Score
TCGA-06-0184-01	2126	1	high GET Score
TCGA-06-0188-01	1356	1	high GET Score
TCGA-06-0210-01	225	1	high GET Score
TCGA-06-0211-01	360	1	high GET Score
TCGA-06-0237-01	415	1	high GET Score
TCGA-06-0241-01	1481	1	high GET Score
TCGA-06-0394-01	329	1	high GET Score
TCGA-06-1084-01	728	1	high GET Score
TCGA-06-1086-01	208	1	high GET Score
TCGA-06-1801-01	360	1	high GET Score
TCGA-06-2557-01	33	1	high GET Score
TCGA-06-2565-01	506	1	high GET Score
TCGA-06-2567-01	133	1	high GET Score
TCGA-08-0357-01	1143	1	high GET Score
TCGA-08-0389-01	467	1	high GET Score
TCGA-08-0518-01	588	1	high GET Score
TCGA-08-0524-01	221	1	high GET Score
TCGA-12-0819-01	754	1	high GET Score
TCGA-12-1090-01	231	1	high GET Score
TCGA-12-1096-01	277	1	high GET Score
TCGA-12-1097-01	442	1	high GET Score
TCGA-12-1602-01	206	1	high GET Score
TCGA-12-3644-01	1818	1	high GET Score
TCGA-12-3646-01	1339	1	high GET Score
TCGA-14-0783-01	189	1	high GET Score
TCGA-14-0787-01	68	1	high GET Score
TCGA-14-1453-01	35	1	high GET Score
TCGA-14-1827-01	179	1	high GET Score
TCGA-15-1444-01	1537	1	high GET Score
TCGA-15-1449-01	404	1	high GET Score
TCGA-16-1047-01	139	1	high GET Score
TCGA-16-1056-01	426	1	high GET Score
TCGA-19-0957-01	666	1	high GET Score
TCGA-19-1385-01	327	1	high GET Score
TCGA-19-1390-01	772	1	high GET Score
TCGA-19-1787-01	385	1	high GET Score
TCGA-19-1790-01	154	1	high GET Score
TCGA-19-2621-01	33	1	high GET Score
TCGA-19-2625-01	124	1	high GET Score
TCGA-19-5947-01	202	1	high GET Score
TCGA-19-5950-01	523	1	high GET Score
TCGA-19-5955-01	54	1	high GET Score
TCGA-27-1831-01	505	1	high GET Score
TCGA-27-2519-01	550	1	high GET Score
TCGA-27-2526-01	87	1	high GET Score
TCGA-28-5214-01	713	1	high GET Score
TCGA-28-5220-01	388	1	high GET Score
TCGA-28-6450-01	165	1	high GET Score
TCGA-32-1970-01	468	1	high GET Score
TCGA-32-1982-01	142	1	high GET Score
TCGA-32-1991-01	515	1	high GET Score
TCGA-32-2616-01	224	1	high GET Score
TCGA-32-4209-01	618	1	high GET Score
TCGA-32-4210-01	113	1	high GET Score
TCGA-32-4719-01	330	1	high GET Score
TCGA-41-2571-01	26	1	high GET Score
TCGA-41-2575-01	290	1	high GET Score
TCGA-76-4926-01	138	1	high GET Score
TCGA-15-1446-01	581	0	high GET Score
TCGA-06-0879-01	1229	1	high GET Score
TCGA-12-0703-01	620	1	high GET Score
TCGA-06-0219-01	22	1	high GET Score
TCGA-12-0820-01	562	1	high GET Score
TCGA-19-1392-01	111	1	high GET Score
TCGA-32-1978-01	482	1	high GET Score
TCGA-06-0878-01	218	0	high GET Score
TCGA-16-0849-01	793	0	high GET Score
TCGA-26-1443-01	217	0	high GET Score
TCGA-06-0127-01	121	1	high GET Score
TCGA-08-0392-01	22	1	high GET Score
TCGA-12-0657-01	3	1	high GET Score
TCGA-19-1388-01	394	1	high GET Score
TCGA-19-2631-01	213	1	high GET Score
TCGA-26-1439-01	422	1	high GET Score
TCGA-32-2495-01	457	1	high GET Score
TCGA-02-2485-01	470	0	low GET Score
TCGA-06-0168-01	598	1	low GET Score
TCGA-02-0047-01	448	1	low GET Score
TCGA-12-1597-01	675	1	low GET Score
TCGA-06-0158-01	329	1	low GET Score
TCGA-06-0686-01	432	0	low GET Score
TCGA-28-5216-01	415	0	low GET Score
TCGA-28-2514-01	160	0	low GET Score
TCGA-06-0749-01	82	1	low GET Score
TCGA-12-5299-01	98	1	low GET Score
TCGA-06-2559-01	150	1	low GET Score
TCGA-06-0645-01	175	1	low GET Score
TCGA-06-5410-01	108	1	low GET Score
TCGA-27-1830-01	154	1	low GET Score
TCGA-28-2509-01	145	0	low GET Score
TCGA-06-0184-01	2126	0	low GET Score
TCGA-28-1747-01	77	1	low GET Score
TCGA-06-0646-01	175	1	low GET Score
TCGA-28-5209-01	442	0	low GET Score
TCGA-06-5856-01	114	1	low GET Score
TCGA-06-0125-01	1448	1	low GET Score
TCGA-06-5858-01	187	0	low GET Score
TCGA-06-5859-01	139	0	low GET Score
TCGA-02-2483-01	466	0	low GET Score
TCGA-12-0821-01	323	1	low GET Score
TCGA-06-5411-01	254	1	low GET Score
TCGA-27-2523-01	489	1	low GET Score
TCGA-14-0871-01	880	1	low GET Score
TCGA-26-5135-01	270	1	low GET Score
TCGA-06-2558-01	380	1	low GET Score
TCGA-76-4927-01	535	1	low GET Score
TCGA-27-2521-01	510	0	low GET Score
TCGA-27-2528-01	480	1	low GET Score
TCGA-27-2524-01	231	1	low GET Score
TCGA-06-2570-01	958	0	low GET Score
TCGA-32-2634-01	693	0	low GET Score
TCGA-19-1787-01	385	1	low GET Score
TCGA-32-2638-01	766	0	low GET Score
TCGA-28-5215-01	335	1	low GET Score
TCGA-06-5417-01	155	0	low GET Score
TCGA-06-2561-01	537	0	low GET Score
TCGA-06-0138-01	737	1	low GET Score
TCGA-26-5133-01	452	0	low GET Score
TCGA-41-5651-01	460	0	low GET Score
TCGA-19-2619-01	294	0	low GET Score
TCGA-19-2620-01	148	1	low GET Score
TCGA-15-1444-01	1537	1	low GET Score
TCGA-12-0619-01	1062	1	low GET Score
TCGA-19-2625-01	124	1	low GET Score
TCGA-27-1832-01	300	1	low GET Score
TCGA-06-2562-01	382	0	low GET Score
TCGA-06-2564-01	181	0	low GET Score
TCGA-76-4932-01	1458	1	low GET Score
TCGA-06-5408-01	357	1	low GET Score
TCGA-27-1834-01	1233	1	low GET Score
TCGA-32-5222-01	585	0	low GET Score
TCGA-06-0187-01	828	1	low GET Score
TCGA-06-5418-01	83	1	low GET Score
TCGA-06-5412-01	138	1	low GET Score
TCGA-14-0787-01	68	1	low GET Score
TCGA-08-0386-01	548	1	low GET Score
TCGA-02-0055-01	76	1	low GET Score
TCGA-28-2513-01	222	0	low GET Score
TCGA-06-0132-01	771	1	low GET Score
TCGA-06-0190-01	317	1	low GET Score
TCGA-14-1034-01	485	1	low GET Score
TCGA-26-5134-01	167	0	low GET Score
TCGA-27-1831-01	505	1	low GET Score
TCGA-14-0789-01	342	1	low GET Score
TCGA-27-2519-01	550	0	low GET Score
TCGA-06-0882-01	632	0	low GET Score
TCGA-06-0649-01	64	1	low GET Score
TCGA-06-0157-01	97	1	low GET Score
TCGA-28-5220-01	388	0	low GET Score
TCGA-06-0129-01	1024	1	low GET Score
TCGA-06-0219-01	22	1	low GET Score
TCGA-28-5207-01	343	1	high GET Score
TCGA-76-4928-01	94	1	high GET Score
TCGA-06-5414-01	273	0	high GET Score
TCGA-28-5208-01	544	0	high GET Score
TCGA-06-2569-01	13	0	high GET Score
TCGA-06-0210-01	225	1	high GET Score
TCGA-27-1837-01	427	1	high GET Score
TCGA-14-0781-01	29	1	high GET Score
TCGA-41-3915-01	184	0	high GET Score
TCGA-06-0878-01	218	0	high GET Score
TCGA-19-2629-01	737	1	high GET Score
TCGA-14-2554-01	532	1	high GET Score
TCGA-19-4065-01	214	0	high GET Score
TCGA-16-1045-01	883	1	high GET Score
TCGA-06-0156-01	178	1	high GET Score
TCGA-06-0156-01	178	1	high GET Score
TCGA-41-4097-01	6	1	high GET Score
TCGA-06-0130-01	394	1	high GET Score
TCGA-06-0141-01	313	1	high GET Score
TCGA-06-0644-01	384	0	high GET Score
TCGA-26-5139-01	48	0	high GET Score
TCGA-76-4926-01	138	1	high GET Score
TCGA-06-0174-01	98	1	high GET Score
TCGA-02-2486-01	618	0	high GET Score
TCGA-06-0238-01	405	1	high GET Score
TCGA-14-1823-01	543	1	high GET Score
TCGA-06-0211-01	360	1	high GET Score
TCGA-06-0211-01	360	1	high GET Score
TCGA-14-1825-01	232	1	high GET Score
TCGA-16-0846-01	119	1	high GET Score
TCGA-32-1980-01	36	1	high GET Score
TCGA-14-1829-01	218	0	high GET Score
TCGA-15-0742-01	419	1	high GET Score
TCGA-19-1390-01	772	1	high GET Score
TCGA-26-1442-01	953	0	high GET Score
TCGA-28-5204-01	454	1	high GET Score
TCGA-76-4931-01	279	1	high GET Score
TCGA-32-1970-01	468	1	high GET Score
TCGA-12-0618-01	395	1	high GET Score
TCGA-12-3653-01	442	1	high GET Score
TCGA-06-1804-01	414	1	high GET Score
TCGA-06-0743-01	803	0	high GET Score
TCGA-06-0744-01	1426	0	high GET Score
TCGA-32-2615-01	485	1	high GET Score
TCGA-32-2616-01	224	1	high GET Score
TCGA-06-2567-01	133	1	high GET Score
TCGA-76-4929-01	111	1	high GET Score
TCGA-06-0745-01	239	1	high GET Score
TCGA-06-0747-01	82	1	high GET Score
TCGA-06-0750-01	28	1	high GET Score
TCGA-06-2557-01	33	1	high GET Score
TCGA-26-5136-01	577	0	high GET Score
TCGA-28-5213-01	298	0	high GET Score
TCGA-41-2572-01	406	1	high GET Score
TCGA-06-2563-01	932	0	high GET Score
TCGA-06-2565-01	506	0	high GET Score
TCGA-32-1982-01	142	1	high GET Score
TCGA-06-5413-01	268	0	high GET Score
TCGA-28-1753-01	37	0	high GET Score
TCGA-12-3650-01	333	1	high GET Score
TCGA-76-4925-01	146	1	high GET Score
TCGA-27-1835-01	648	1	high GET Score
TCGA-32-4213-01	604	0	high GET Score
TCGA-19-2624-01	5	1	high GET Score
TCGA-41-2571-01	26	1	high GET Score
TCGA-26-5132-01	286	0	high GET Score
TCGA-06-5416-01	204	0	high GET Score
TCGA-14-0790-01	419	1	high GET Score
TCGA-14-0817-01	164	1	high GET Score
TCGA-06-0178-01	2681	0	high GET Score
TCGA-12-5295-01	454	1	high GET Score
TCGA-32-2632-01	269	1	high GET Score
TCGA-28-5218-01	157	1	high GET Score
TCGA-12-0616-01	448	1	high GET Score
TCGA-12-3652-01	1062	1	high GET Score
TCGA-19-5960-01	455	0	high GET Score
TCGA-27-2526-01	87	1	high GET Score
CGGA_1036	1166	1	low GET Score
CGGA_1083	450	1	low GET Score
CGGA_1258	114	1	low GET Score
CGGA_1273	1912	0	low GET Score
CGGA_1433	487	1	low GET Score
CGGA_1445	1955	0	low GET Score
CGGA_1518	411	1	low GET Score
CGGA_1562	1721	0	low GET Score
CGGA_1635	332	1	low GET Score
CGGA_1688	51	1	low GET Score
CGGA_1735	813	1	low GET Score
CGGA_1736	938	1	low GET Score
CGGA_1771	1068	1	low GET Score
CGGA_1840	964	0	low GET Score
CGGA_1862	110	1	low GET Score
CGGA_318	222	1	low GET Score
CGGA_541	3741	0	low GET Score
CGGA_583	3107	1	low GET Score
CGGA_604	381	1	low GET Score
CGGA_642	3618	0	low GET Score
CGGA_747	970	1	low GET Score
CGGA_802	681	1	low GET Score
CGGA_810	551	1	low GET Score
CGGA_P160	219	1	low GET Score
CGGA_1071	2876	0	low GET Score
CGGA_1097	1378	1	low GET Score
CGGA_1177	449	1	low GET Score
CGGA_1192	2363	0	low GET Score
CGGA_120	288	1	low GET Score
CGGA_1211	2324	0	low GET Score
CGGA_1215	29	1	low GET Score
CGGA_1260	177	1	low GET Score
CGGA_1305	1989	0	low GET Score
CGGA_1334	146	1	low GET Score
CGGA_1390	2050	0	low GET Score
CGGA_1413	2008	0	low GET Score
CGGA_1434	81	1	low GET Score
CGGA_1444	476	1	low GET Score
CGGA_1452	468	1	low GET Score
CGGA_1462	188	1	low GET Score
CGGA_1467	866	1	low GET Score
CGGA_1475	182	1	low GET Score
CGGA_1514	76	1	low GET Score
CGGA_1623	1603	0	low GET Score
CGGA_1626	696	1	low GET Score
CGGA_1640	1563	0	low GET Score
CGGA_1641	291	1	low GET Score
CGGA_1669	139	1	low GET Score
CGGA_1681	346	1	low GET Score
CGGA_1690	592	1	low GET Score
CGGA_1698	388	1	low GET Score
CGGA_1713	332	1	low GET Score
CGGA_1749	401	1	low GET Score
CGGA_1758	414	1	low GET Score
CGGA_1773	104	1	low GET Score
CGGA_1807	247	1	low GET Score
CGGA_1815	185	1	low GET Score
CGGA_1946	142	1	low GET Score
CGGA_274	610	0	low GET Score
CGGA_279	1314	1	low GET Score
CGGA_323	4023	0	low GET Score
CGGA_474	2029	0	low GET Score
CGGA_564	679	1	low GET Score
CGGA_619	550	1	low GET Score
CGGA_859	387	1	low GET Score
CGGA_867	367	1	low GET Score
CGGA_889	3213	0	low GET Score
CGGA_901	928	1	low GET Score
CGGA_D26	263	1	low GET Score
CGGA_P100	268	1	low GET Score
CGGA_P106	71	1	low GET Score
CGGA_P11	433	0	low GET Score
CGGA_P110	800	1	low GET Score
CGGA_P175	183	1	low GET Score
CGGA_P177	776	0	low GET Score
CGGA_P23	392	1	low GET Score
CGGA_P28	107	1	low GET Score
CGGA_P30	404	1	low GET Score
CGGA_P328	546	0	low GET Score
CGGA_P364	495	1	low GET Score
CGGA_1010	246	1	low GET Score
CGGA_1138	411	1	low GET Score
CGGA_1208	161	1	low GET Score
CGGA_1212	2292	1	low GET Score
CGGA_1321	702	1	low GET Score
CGGA_1346	284	1	low GET Score
CGGA_1437	1037	1	low GET Score
CGGA_1446	1955	0	low GET Score
CGGA_1447	308	0	low GET Score
CGGA_1459	522	0	low GET Score
CGGA_1473	813	0	low GET Score
CGGA_1486	184	1	low GET Score
CGGA_1606	471	1	low GET Score
CGGA_1767	309	0	low GET Score
CGGA_1780	1123	0	low GET Score
CGGA_1791	855	1	low GET Score
CGGA_507	328	1	low GET Score
CGGA_616	952	1	low GET Score
CGGA_632	576	1	low GET Score
CGGA_633	1812	1	low GET Score
CGGA_643	331	1	low GET Score
CGGA_659	730	0	low GET Score
CGGA_731	503	1	low GET Score
CGGA_780	923	1	low GET Score
CGGA_903	1455	1	low GET Score
CGGA_P137	860	0	low GET Score
CGGA_P25	147	1	low GET Score
CGGA_1012	3116	0	low GET Score
CGGA_1014	263	1	low GET Score
CGGA_1015	164	1	low GET Score
CGGA_1019	212	1	low GET Score
CGGA_1037	780	0	low GET Score
CGGA_1045	348	1	low GET Score
CGGA_1048	703	0	low GET Score
CGGA_1072	1090	1	low GET Score
CGGA_1073	270	1	low GET Score
CGGA_1074	86	1	low GET Score
CGGA_1111	2582	0	low GET Score
CGGA_1114	460	1	low GET Score
CGGA_1127	2547	0	low GET Score
CGGA_1132	2533	0	low GET Score
CGGA_1134	59	1	low GET Score
CGGA_1136	236	1	low GET Score
CGGA_1141	432	1	low GET Score
CGGA_1144	2505	0	low GET Score
CGGA_1148	596	1	low GET Score
CGGA_1156	2477	0	low GET Score
CGGA_1158	2471	0	low GET Score
CGGA_1161	2463	0	low GET Score
CGGA_1162	2457	0	low GET Score
CGGA_1172	2414	0	low GET Score
CGGA_1178	422	1	low GET Score
CGGA_1180	2628	0	low GET Score
CGGA_1204	2338	0	low GET Score
CGGA_1207	2331	0	low GET Score
CGGA_1227	1197	1	low GET Score
CGGA_1232	2067	1	low GET Score
CGGA_1255	132	1	low GET Score
CGGA_1263	772	1	low GET Score
CGGA_1285	79	1	low GET Score
CGGA_1307	2390	0	low GET Score
CGGA_1318	1497	0	low GET Score
CGGA_1337	2126	0	low GET Score
CGGA_1339	2120	0	low GET Score
CGGA_1342	2345	0	low GET Score
CGGA_1356	948	1	low GET Score
CGGA_1361	2092	0	low GET Score
CGGA_1381	46	1	low GET Score
CGGA_1386	2058	0	low GET Score
CGGA_1398	554	1	low GET Score
CGGA_1401	1680	1	low GET Score
CGGA_1404	2029	0	low GET Score
CGGA_1419	249	1	low GET Score
CGGA_1420	364	1	low GET Score
CGGA_1421	1987	0	low GET Score
CGGA_1425	640	1	low GET Score
CGGA_1431	1975	0	low GET Score
CGGA_1463	1630	0	low GET Score
CGGA_1471	1919	0	low GET Score
CGGA_1500	108	1	low GET Score
CGGA_1503	692	0	low GET Score
CGGA_1508	1049	1	low GET Score
CGGA_1516	1826	0	low GET Score
CGGA_1524	1226	0	low GET Score
CGGA_1536	840	1	low GET Score
CGGA_1544	208	1	low GET Score
CGGA_1546	223	1	low GET Score
CGGA_1559	603	1	low GET Score
CGGA_1564	190	1	low GET Score
CGGA_1575	129	1	low GET Score
CGGA_1594	480	0	low GET Score
CGGA_1596	205	1	low GET Score
CGGA_1598	564	1	low GET Score
CGGA_1601	710	1	low GET Score
CGGA_1605	321	1	low GET Score
CGGA_1611	1158	1	low GET Score
CGGA_1612	718	1	low GET Score
CGGA_1613	250	0	low GET Score
CGGA_1617	1611	0	low GET Score
CGGA_1620	1427	0	low GET Score
CGGA_1627	1597	0	low GET Score
CGGA_1630	1407	0	low GET Score
CGGA_1643	170	0	low GET Score
CGGA_1649	1047	0	low GET Score
CGGA_1655	1209	0	low GET Score
CGGA_1657	1511	0	low GET Score
CGGA_1659	387	1	low GET Score
CGGA_1664	1491	0	low GET Score
CGGA_1673	1457	0	low GET Score
CGGA_1678	657	1	low GET Score
CGGA_1679	1442	0	low GET Score
CGGA_1689	1414	0	low GET Score
CGGA_1693	517	1	low GET Score
CGGA_1697	360	0	low GET Score
CGGA_1699	1384	0	low GET Score
CGGA_1703	1366	0	low GET Score
CGGA_1704	1360	0	low GET Score
CGGA_1706	1364	0	low GET Score
CGGA_1718	835	0	low GET Score
CGGA_1728	917	1	low GET Score
CGGA_1738	469	1	low GET Score
CGGA_1740	363	1	low GET Score
CGGA_1743	1232	0	low GET Score
CGGA_1747	293	1	low GET Score
CGGA_1750	250	1	low GET Score
CGGA_1770	298	1	low GET Score
CGGA_1819	1008	0	low GET Score
CGGA_1833	494	1	low GET Score
CGGA_1850	750	0	low GET Score
CGGA_1854	934	0	low GET Score
CGGA_1865	89	1	low GET Score
CGGA_1866	127	1	low GET Score
CGGA_1908	298	1	low GET Score
CGGA_1985	380	1	low GET Score
CGGA_2002	524	0	low GET Score
CGGA_265	3959	0	low GET Score
CGGA_269	2932	0	low GET Score
CGGA_314	2568	1	low GET Score
CGGA_320	3005	1	low GET Score
CGGA_426	1560	1	low GET Score
CGGA_457	75	1	low GET Score
CGGA_483	277	1	low GET Score
CGGA_495	295	1	low GET Score
CGGA_503	3777	0	low GET Score
CGGA_509	623	1	low GET Score
CGGA_525	138	1	low GET Score
CGGA_605	3668	0	low GET Score
CGGA_621	1347	0	low GET Score
CGGA_641	3411	1	low GET Score
CGGA_698	1851	1	low GET Score
CGGA_730	2118	1	low GET Score
CGGA_763	319	0	low GET Score
CGGA_777	146	1	low GET Score
CGGA_782	289	1	low GET Score
CGGA_809	1252	1	low GET Score
CGGA_815	2219	1	low GET Score
CGGA_831	546	1	low GET Score
CGGA_846	2991	0	low GET Score
CGGA_848	204	0	low GET Score
CGGA_876	159	1	low GET Score
CGGA_887	1011	0	low GET Score
CGGA_899	231	1	low GET Score
CGGA_D11	827	1	low GET Score
CGGA_D35	661	1	low GET Score
CGGA_D50	782	1	low GET Score
CGGA_P108	976	0	low GET Score
CGGA_P115	959	0	low GET Score
CGGA_P116	305	1	low GET Score
CGGA_P13	1211	0	low GET Score
CGGA_P132	936	0	low GET Score
CGGA_P145	308	1	low GET Score
CGGA_P151	915	0	low GET Score
CGGA_P153	818	0	low GET Score
CGGA_P16	447	0	low GET Score
CGGA_P173	782	0	low GET Score
CGGA_P18	387	1	low GET Score
CGGA_P280	675	0	low GET Score
CGGA_P295	273	1	low GET Score
CGGA_P308	563	1	low GET Score
CGGA_P310	224	1	low GET Score
CGGA_P315	451	1	low GET Score
CGGA_P319	565	0	low GET Score
CGGA_P326	551	0	low GET Score
CGGA_P421	308	1	low GET Score
CGGA_P5	378	1	low GET Score
CGGA_1006	254	1	low GET Score
CGGA_108	366	1	low GET Score
CGGA_1106	420	1	low GET Score
CGGA_1160	426	1	low GET Score
CGGA_1185	731	1	low GET Score
CGGA_1234	705	1	low GET Score
CGGA_1269	2214	0	low GET Score
CGGA_1271	523	1	low GET Score
CGGA_1300	1428	1	low GET Score
CGGA_1313	379	1	low GET Score
CGGA_1314	172	1	low GET Score
CGGA_1326	322	1	low GET Score
CGGA_135	1924	1	low GET Score
CGGA_1362	2092	0	low GET Score
CGGA_1380	291	1	low GET Score
CGGA_1403	679	1	low GET Score
CGGA_1415	2007	0	low GET Score
CGGA_1422	204	1	low GET Score
CGGA_1491	511	1	low GET Score
CGGA_1492	268	1	low GET Score
CGGA_1505	172	1	low GET Score
CGGA_1523	1804	0	low GET Score
CGGA_1526	1798	0	low GET Score
CGGA_1542	184	0	low GET Score
CGGA_1580	1581	1	low GET Score
CGGA_1586	232	1	low GET Score
CGGA_1587	750	1	low GET Score
CGGA_1624	87	1	low GET Score
CGGA_1642	1562	0	low GET Score
CGGA_1667	1476	0	low GET Score
CGGA_1682	345	1	low GET Score
CGGA_1702	168	1	low GET Score
CGGA_1727	1276	0	low GET Score
CGGA_1769	1151	0	low GET Score
CGGA_1880	855	0	low GET Score
CGGA_406	90	1	low GET Score
CGGA_487	156	1	low GET Score
CGGA_490	3804	0	low GET Score
CGGA_652	476	1	low GET Score
CGGA_658	372	1	low GET Score
CGGA_676	376	1	low GET Score
CGGA_738	3501	0	low GET Score
CGGA_818	3402	0	low GET Score
CGGA_862	1046	0	low GET Score
CGGA_881	252	1	low GET Score
CGGA_890	2982	1	low GET Score
CGGA_892	448	0	low GET Score
CGGA_905	3174	1	low GET Score
CGGA_D40	3085	0	low GET Score
CGGA_D56	64	1	low GET Score
CGGA_P143	261	1	low GET Score
CGGA_P157	470	1	low GET Score
CGGA_P178	776	0	low GET Score
CGGA_P182	846	0	low GET Score
CGGA_P20	1196	0	low GET Score
CGGA_P411	411	0	low GET Score
CGGA_P7	110	1	low GET Score
CGGA_P84	1026	0	low GET Score
CGGA_P89	294	1	low GET Score
CGGA_1903	785	0	low GET Score
CGGA_488	435	1	low GET Score
CGGA_1481	131	1	low GET Score
CGGA_1002	305	1	low GET Score
CGGA_1003	3087	0	low GET Score
CGGA_1011	109	1	low GET Score
CGGA_1017	768	1	low GET Score
CGGA_1018	2527	1	low GET Score
CGGA_1027	2688	0	low GET Score
CGGA_1030	2934	0	low GET Score
CGGA_1035	567	1	low GET Score
CGGA_1041	2863	0	low GET Score
CGGA_1051	838	1	low GET Score
CGGA_1052	2964	0	low GET Score
CGGA_1055	1611	1	low GET Score
CGGA_1066	723	1	low GET Score
CGGA_1068	68	1	low GET Score
CGGA_107	2156	1	low GET Score
CGGA_1070	333	1	low GET Score
CGGA_1079	471	1	low GET Score
CGGA_1081	216	1	low GET Score
CGGA_1086	1977	1	low GET Score
CGGA_1087	701	0	low GET Score
CGGA_1100	2596	0	low GET Score
CGGA_1105	609	1	low GET Score
CGGA_1108	870	1	low GET Score
CGGA_1113	1265	1	low GET Score
CGGA_112	1534	1	low GET Score
CGGA_1129	168	1	low GET Score
CGGA_1131	2533	0	low GET Score
CGGA_1135	1172	1	low GET Score
CGGA_1145	239	1	low GET Score
CGGA_1147	2498	0	low GET Score
CGGA_1154	383	1	low GET Score
CGGA_1157	741	1	low GET Score
CGGA_1164	1022	1	low GET Score
CGGA_1169	1765	1	low GET Score
CGGA_1171	412	1	low GET Score
CGGA_1181	318	0	low GET Score
CGGA_1184	156	1	low GET Score
CGGA_1218	286	1	low GET Score
CGGA_1219	2120	1	low GET Score
CGGA_1226	670	1	low GET Score
CGGA_1235	2287	0	low GET Score
CGGA_1238	2282	0	low GET Score
CGGA_1251	272	1	low GET Score
CGGA_1257	192	1	low GET Score
CGGA_1264	2217	0	low GET Score
CGGA_1282	1116	1	low GET Score
CGGA_1284	97	1	low GET Score
CGGA_1286	2194	0	low GET Score
CGGA_1311	1080	1	low GET Score
CGGA_1324	848	1	low GET Score
CGGA_1330	2366	0	low GET Score
CGGA_1335	1947	0	low GET Score
CGGA_1338	1122	1	low GET Score
CGGA_1343	94	1	low GET Score
CGGA_1354	530	1	low GET Score
CGGA_1359	343	1	low GET Score
CGGA_1365	253	1	low GET Score
CGGA_1374	141	1	low GET Score
CGGA_1382	284	1	low GET Score
CGGA_1387	90	1	low GET Score
CGGA_1391	426	1	low GET Score
CGGA_1393	275	1	low GET Score
CGGA_1402	2030	0	low GET Score
CGGA_1406	2154	1	low GET Score
CGGA_1410	825	1	low GET Score
CGGA_1417	2001	0	low GET Score
CGGA_1418	287	1	low GET Score
CGGA_1426	147	1	low GET Score
CGGA_1430	176	1	low GET Score
CGGA_1435	324	0	low GET Score
CGGA_1440	1961	0	low GET Score
CGGA_1441	1340	1	low GET Score
CGGA_1451	438	1	low GET Score
CGGA_1454	1946	0	low GET Score
CGGA_1474	333	0	low GET Score
CGGA_1476	299	1	low GET Score
CGGA_1477	1194	1	low GET Score
CGGA_1478	542	1	low GET Score
CGGA_1487	520	1	low GET Score
CGGA_1496	330	1	low GET Score
CGGA_1497	1178	1	low GET Score
CGGA_1507	715	1	low GET Score
CGGA_1510	465	1	low GET Score
CGGA_1520	297	1	low GET Score
CGGA_1521	205	1	low GET Score
CGGA_1528	1793	0	low GET Score
CGGA_1533	1217	1	low GET Score
CGGA_1534	41	1	low GET Score
CGGA_1538	247	1	low GET Score
CGGA_1539	1758	0	low GET Score
CGGA_1543	723	1	low GET Score
CGGA_1552	1728	0	low GET Score
CGGA_1553	540	1	low GET Score
CGGA_1560	459	1	low GET Score
CGGA_1565	1417	0	low GET Score
CGGA_1568	345	0	low GET Score
CGGA_157	914	1	low GET Score
CGGA_1583	1606	1	low GET Score
CGGA_1589	342	1	low GET Score
CGGA_1591	1133	1	low GET Score
CGGA_1597	174	1	low GET Score
CGGA_1603	356	1	low GET Score
CGGA_1607	1333	1	low GET Score
CGGA_1614	1079	1	low GET Score
CGGA_1618	1615	0	low GET Score
CGGA_1619	766	1	low GET Score
CGGA_1621	1607	0	low GET Score
CGGA_1645	1534	0	low GET Score
CGGA_1651	842	1	low GET Score
CGGA_1653	1513	0	low GET Score
CGGA_1656	149	1	low GET Score
CGGA_1671	1464	0	low GET Score
CGGA_1685	225	1	low GET Score
CGGA_1686	352	0	low GET Score
CGGA_1687	1414	0	low GET Score
CGGA_1694	624	1	low GET Score
CGGA_1715	872	0	low GET Score
CGGA_1722	349	1	low GET Score
CGGA_1725	1282	0	low GET Score
CGGA_1739	515	1	low GET Score
CGGA_1760	459	1	low GET Score
CGGA_1764	710	1	low GET Score
CGGA_1776	259	1	low GET Score
CGGA_1809	343	1	low GET Score
CGGA_1817	399	1	low GET Score
CGGA_1826	44	1	low GET Score
CGGA_1829	801	0	low GET Score
CGGA_1886	338	1	low GET Score
CGGA_1899	176	1	low GET Score
CGGA_1902	790	0	low GET Score
CGGA_1911	762	0	low GET Score
CGGA_194	2304	1	low GET Score
CGGA_1953	73	1	low GET Score
CGGA_1972	606	0	low GET Score
CGGA_2006	516	0	low GET Score
CGGA_2013	139	1	high GET Score
CGGA_2024	328	1	high GET Score
CGGA_245	318	1	high GET Score
CGGA_247	609	1	high GET Score
CGGA_272	238	1	high GET Score
CGGA_28	1103	1	high GET Score
CGGA_288	1057	1	high GET Score
CGGA_290	4075	0	high GET Score
CGGA_309	139	1	high GET Score
CGGA_333	1783	0	high GET Score
CGGA_336	2549	1	high GET Score
CGGA_369	3957	0	high GET Score
CGGA_42	2832	1	high GET Score
CGGA_448	354	1	high GET Score
CGGA_521	514	1	high GET Score
CGGA_530	506	1	high GET Score
CGGA_545	555	1	high GET Score
CGGA_560	3722	0	high GET Score
CGGA_603	168	0	high GET Score
CGGA_624	122	1	high GET Score
CGGA_630	3668	0	high GET Score
CGGA_634	2633	1	high GET Score
CGGA_663	3479	0	high GET Score
CGGA_681	110	1	high GET Score
CGGA_703	1355	1	high GET Score
CGGA_704	2572	1	high GET Score
CGGA_705	1507	1	high GET Score
CGGA_721	2552	1	high GET Score
CGGA_724	3406	0	high GET Score
CGGA_759	1263	1	high GET Score
CGGA_791	252	1	high GET Score
CGGA_799	1868	1	high GET Score
CGGA_804	614	0	high GET Score
CGGA_808	1167	0	high GET Score
CGGA_825	836	1	high GET Score
CGGA_835	517	0	high GET Score
CGGA_852	169	1	high GET Score
CGGA_861	893	1	high GET Score
CGGA_863	2073	1	high GET Score
CGGA_869	537	0	high GET Score
CGGA_878	863	1	high GET Score
CGGA_882	1008	0	high GET Score
CGGA_883	1016	0	high GET Score
CGGA_D16	261	1	high GET Score
CGGA_D19	297	1	high GET Score
CGGA_D21	1208	1	high GET Score
CGGA_D28	860	1	high GET Score
CGGA_D36	34	1	high GET Score
CGGA_D47	1048	1	high GET Score
CGGA_D57	766	1	high GET Score
CGGA_D58	181	1	high GET Score
CGGA_P104	167	1	high GET Score
CGGA_P109	406	1	high GET Score
CGGA_P111	971	0	high GET Score
CGGA_P112	834	1	high GET Score
CGGA_P113	1032	0	high GET Score
CGGA_P122	971	0	high GET Score
CGGA_P128	919	0	high GET Score
CGGA_P131	929	0	high GET Score
CGGA_P142	891	0	high GET Score
CGGA_P146	344	0	high GET Score
CGGA_P15	723	1	high GET Score
CGGA_P150	349	0	high GET Score
CGGA_P155	817	0	high GET Score
CGGA_P159	211	1	high GET Score
CGGA_P164	886	0	high GET Score
CGGA_P17	1203	0	high GET Score
CGGA_P174	816	0	high GET Score
CGGA_P179	778	0	high GET Score
CGGA_P183	807	0	high GET Score
CGGA_P185	502	1	high GET Score
CGGA_P19	1197	0	high GET Score
CGGA_P205	302	1	high GET Score
CGGA_P21	1195	0	high GET Score
CGGA_P22	406	1	high GET Score
CGGA_P27	413	0	high GET Score
CGGA_P270	322	1	high GET Score
CGGA_P337	532	0	high GET Score
CGGA_P346	522	0	high GET Score
CGGA_P385	449	0	high GET Score
CGGA_P392	437	0	high GET Score
CGGA_P399	428	0	high GET Score
CGGA_P416	408	0	high GET Score
CGGA_P422	430	0	high GET Score
CGGA_P438	310	0	high GET Score
CGGA_P439	309	0	high GET Score
CGGA_P83	1030	0	high GET Score
CGGA_P86	1026	0	high GET Score
CGGA_P93	1010	0	high GET Score
CGGA_P98	317	1	high GET Score
CGGA_P99	679	0	high GET Score
CGGA_251	1299	0	high GET Score
CGGA_1121	2560	0	high GET Score
CGGA_1159	2464	0	high GET Score
CGGA_727	1023	1	high GET Score
CGGA_796	559	0	high GET Score
CGGA_J130	2507	0	high GET Score
CGGA_P199	203	1	high GET Score
CGGA_1287	533	1	high GET Score
CGGA_273	2635	1	high GET Score
CGGA_601	1133	1	high GET Score
CGGA_678	386	1	high GET Score
CGGA_871	3340	0	high GET Score
CGGA_P266	253	1	high GET Score
CGGA_1022	3265	0	high GET Score
CGGA_1109	1348	1	high GET Score
CGGA_1191	2365	0	high GET Score
CGGA_1527	1714	1	high GET Score
CGGA_1579	1512	0	high GET Score
CGGA_1700	1372	0	high GET Score
CGGA_1709	415	1	high GET Score
CGGA_1744	1232	0	high GET Score
CGGA_1916	0	0	high GET Score
CGGA_362	1680	0	high GET Score
CGGA_812	3410	0	high GET Score
CGGA_D27	3178	0	high GET Score
CGGA_D52	3057	0	high GET Score
CGGA_1058	995	1	high GET Score
CGGA_1353	1022	1	high GET Score
CGGA_1472	819	0	high GET Score
CGGA_1494	269	1	high GET Score
CGGA_276	529	0	high GET Score
CGGA_707	3299	1	high GET Score
CGGA_P156	822	0	high GET Score
CGGA_103	1188	1	high GET Score
CGGA_1033	1322	0	high GET Score
CGGA_1049	809	1	high GET Score
CGGA_1053	370	1	high GET Score
CGGA_1078	315	1	high GET Score
CGGA_1183	408	1	high GET Score
CGGA_1248	138	1	high GET Score
CGGA_1275	183	1	high GET Score
CGGA_1320	59	1	high GET Score
CGGA_1377	2068	0	high GET Score
CGGA_139	694	1	high GET Score
CGGA_1650	1283	1	high GET Score
CGGA_1720	1290	0	high GET Score
CGGA_330	1121	1	high GET Score
CGGA_694	1194	1	high GET Score
CGGA_D32	358	1	high GET Score
CGGA_J023	1028	1	high GET Score
CGGA_J50	1693	1	high GET Score
CGGA_P144	892	0	high GET Score
CGGA_P176	804	0	high GET Score
CGGA_1137	2519	0	high GET Score
CGGA_1175	441	1	high GET Score
CGGA_1666	249	1	high GET Score
CGGA_1696	1205	0	high GET Score
CGGA_D33	175	1	high GET Score
CGGA_D44	313	1	high GET Score
CGGA_D45	856	0	high GET Score
CGGA_D46	300	1	high GET Score
CGGA_1488	1882	0	high GET Score
CGGA_485	2437	0	high GET Score
CGGA_1283	20	1	high GET Score
CGGA_1024	3074	1	high GET Score
CGGA_1190	2602	0	high GET Score
CGGA_1197	942	1	high GET Score
CGGA_1205	929	1	high GET Score
CGGA_1281	2429	0	high GET Score
CGGA_1332	510	0	high GET Score
CGGA_1716	1332	0	high GET Score
CGGA_720	1258	1	high GET Score
CGGA_752	3486	0	high GET Score
CGGA_864	3353	0	high GET Score
CGGA_D34	147	1	high GET Score
CGGA_1236	191	1	high GET Score
CGGA_1240	19	1	high GET Score
CGGA_1034	753	1	high GET Score
CGGA_1094	252	1	high GET Score
CGGA_1124	484	1	high GET Score
CGGA_1126	784	1	high GET Score
CGGA_1142	1005	1	high GET Score
CGGA_1198	2349	0	high GET Score
CGGA_1224	271	1	high GET Score
CGGA_1239	2280	0	high GET Score
CGGA_1256	2233	0	high GET Score
CGGA_1291	2190	0	high GET Score
CGGA_1299	550	1	high GET Score
CGGA_1345	2113	0	high GET Score
CGGA_1371	2079	0	high GET Score
CGGA_1460	209	1	high GET Score
CGGA_1469	1922	0	high GET Score
CGGA_1501	222	1	high GET Score
CGGA_1530	1793	0	high GET Score
CGGA_1537	200	0	high GET Score
CGGA_1551	347	1	high GET Score
CGGA_1557	1723	0	high GET Score
CGGA_1566	1716	0	high GET Score
CGGA_1569	1406	0	high GET Score
CGGA_1572	160	1	high GET Score
CGGA_1595	1659	0	high GET Score
CGGA_1604	740	1	high GET Score
CGGA_1610	1058	1	high GET Score
CGGA_1634	366	1	high GET Score
CGGA_1648	1521	0	high GET Score
CGGA_165	183	0	high GET Score
CGGA_1661	1505	0	high GET Score
CGGA_1662	1493	0	high GET Score
CGGA_1680	596	1	high GET Score
CGGA_1701	1072	0	high GET Score
CGGA_1721	1290	0	high GET Score
CGGA_1731	972	0	high GET Score
CGGA_1737	1248	0	high GET Score
CGGA_1820	77	1	high GET Score
CGGA_1863	902	0	high GET Score
CGGA_1870	864	0	high GET Score
CGGA_1882	842	0	high GET Score
CGGA_1906	779	0	high GET Score
CGGA_241	4163	0	high GET Score
CGGA_358	122	1	high GET Score
CGGA_568	285	1	high GET Score
CGGA_679	263	1	high GET Score
CGGA_789	345	1	high GET Score
CGGA_888	669	1	high GET Score
CGGA_D48	221	1	high GET Score
CGGA_P103	983	0	high GET Score
CGGA_P121	941	0	high GET Score
CGGA_P165	598	1	high GET Score
CGGA_P172	803	0	high GET Score
CGGA_P3	1399	0	high GET Score
CGGA_P31	1205	0	high GET Score
CGGA_P314	572	0	high GET Score
CGGA_P335	537	0	high GET Score
CGGA_P356	506	0	high GET Score
CGGA_P415	195	1	high GET Score
CGGA_P87	240	1	high GET Score
CGGA_909	3448	0	high GET Score
CGGA_1001	3288	0	high GET Score
CGGA_1004	899	1	high GET Score
CGGA_1057	1549	1	high GET Score
CGGA_1065	2682	0	high GET Score
CGGA_1103	585	1	high GET Score
CGGA_1118	398	1	high GET Score
CGGA_1152	2484	0	high GET Score
CGGA_1216	312	1	high GET Score
CGGA_1228	2296	0	high GET Score
CGGA_1231	2279	1	high GET Score
CGGA_1237	296	1	high GET Score
CGGA_1270	188	1	high GET Score
CGGA_1301	239	1	high GET Score
CGGA_1303	2168	0	high GET Score
CGGA_1319	2149	0	high GET Score
CGGA_1368	2085	0	high GET Score
CGGA_1369	360	0	high GET Score
CGGA_1378	585	1	high GET Score
CGGA_1383	884	0	high GET Score
CGGA_1388	485	1	high GET Score
CGGA_1389	1370	1	high GET Score
CGGA_1400	2033	0	high GET Score
CGGA_1407	2016	0	high GET Score
CGGA_1408	1362	1	high GET Score
CGGA_1411	329	1	high GET Score
CGGA_1429	1976	0	high GET Score
CGGA_1443	1956	0	high GET Score
CGGA_1455	1946	0	high GET Score
CGGA_1457	312	1	high GET Score
CGGA_1458	127	1	high GET Score
CGGA_1461	226	1	high GET Score
CGGA_1482	1888	0	high GET Score
CGGA_1504	1854	0	high GET Score
CGGA_1513	1827	0	high GET Score
CGGA_1517	1826	0	high GET Score
CGGA_1525	1686	1	high GET Score
CGGA_1541	81	1	high GET Score
CGGA_1563	1719	0	high GET Score
CGGA_1658	1507	0	high GET Score
CGGA_1660	433	0	high GET Score
CGGA_1670	1141	0	high GET Score
CGGA_1675	980	0	high GET Score
CGGA_1695	927	0	high GET Score
CGGA_1723	1282	0	high GET Score
CGGA_1745	1225	0	high GET Score
CGGA_1785	329	1	high GET Score
CGGA_1786	1128	0	high GET Score
CGGA_1814	221	1	high GET Score
CGGA_1875	866	0	high GET Score
CGGA_2003	517	0	high GET Score
CGGA_337	1008	1	high GET Score
CGGA_400	1321	1	high GET Score
CGGA_482	2511	1	high GET Score
CGGA_492	652	0	high GET Score
CGGA_625	2098	1	high GET Score
CGGA_680	2788	1	high GET Score
CGGA_D30	215	1	high GET Score
CGGA_D51	135	1	high GET Score
CGGA_J042	1409	1	high GET Score
CGGA_P147	863	1	high GET Score
CGGA_P158	844	0	high GET Score
CGGA_P180	260	1	high GET Score
CGGA_P271	710	0	high GET Score
CGGA_P279	668	0	high GET Score
CGGA_P283	664	0	high GET Score
CGGA_P298	634	0	high GET Score
CGGA_P306	592	0	high GET Score
CGGA_P311	581	0	high GET Score
CGGA_P316	567	0	high GET Score
CGGA_P388	293	1	high GET Score
CGGA_P437	356	0	high GET Score
CGGA_1309	964	0	high GET Score
CGGA_1375	92	1	high GET Score
CGGA_1714	1330	0	high GET Score
CGGA_P265	733	0	high GET Score
CGGA_1039	727	1	high GET Score
CGGA_1262	166	1	high GET Score
CGGA_494	3802	0	high GET Score
CGGA_565	3605	0	high GET Score
CGGA_607	1389	0	high GET Score
CGGA_760	3479	0	high GET Score
CGGA_837	432	1	high GET Score
CGGA_413	183	0	high GET Score
CGGA_1139	1196	1	high GET Score
CGGA_1155	1373	1	high GET Score
CGGA_1246	2491	0	high GET Score
CGGA_1592	1588	1	high GET Score
CGGA_420	3514	0	high GET Score
CGGA_J73	1134	1	high GET Score
CGGA_P286	658	0	high GET Score
CGGA_P338	532	0	high GET Score
CGGA_1223	682	1	high GET Score
CGGA_1502	1861	0	high GET Score
CGGA_1571	412	0	high GET Score
CGGA_1588	1679	0	high GET Score
CGGA_1647	1525	0	high GET Score
CGGA_554	134	1	high GET Score
CGGA_898	1663	1	high GET Score
CGGA_P269	511	1	high GET Score
CGGA_1615	586	1	high GET Score
CGGA_638	2386	0	high GET Score
CGGA_374	493	1	high GET Score
CGGA_1146	2498	0	high GET Score
CGGA_1101	214	1	high GET Score
CGGA_1120	422	1	high GET Score
CGGA_1188	256	1	high GET Score
CGGA_1317	2152	0	high GET Score
CGGA_1424	1983	0	high GET Score
CGGA_1644	173	1	high GET Score
CGGA_2008	44	1	high GET Score
CGGA_510	3770	0	high GET Score
CGGA_580	1394	1	high GET Score
CGGA_666	2499	1	high GET Score
CGGA_675	3579	0	high GET Score
CGGA_710	660	1	high GET Score
CGGA_D37	965	1	high GET Score
CGGA_P358	504	0	high GET Score
CGGA_1099	122	1	high GET Score
CGGA_1292	2421	0	high GET Score
CGGA_1295	310	1	high GET Score
CGGA_1350	2107	0	high GET Score
CGGA_1392	473	1	high GET Score
CGGA_1412	296	1	high GET Score
CGGA_1558	130	1	high GET Score
CGGA_1631	221	1	high GET Score
CGGA_1729	244	1	high GET Score
CGGA_1811	304	1	high GET Score
CGGA_578	362	1	high GET Score
CGGA_D24	837	1	high GET Score
CGGA_P401	543	0	high GET Score
CGGA_1023	681	1	high GET Score
CGGA_1272	124	1	high GET Score
CGGA_689	3563	0	high GET Score
CGGA_1189	2602	0	high GET Score
CGGA_235	2340	1	high GET Score
CGGA_551	3728	0	high GET Score
CGGA_J030	2775	0	high GET Score
CGGA_1007	345	1	high GET Score
CGGA_1140	921	1	high GET Score
CGGA_491	1074	1	high GET Score
CGGA_493	2382	1	high GET Score
CGGA_J024	2801	0	high GET Score
CGGA_106	4374	0	high GET Score
CGGA_1548	1054	1	high GET Score
CGGA_1567	840	1	high GET Score
CGGA_1708	1122	1	high GET Score
CGGA_1008	315	1	high GET Score
CGGA_1170	346	1	high GET Score
CGGA_283	3470	1	high GET Score
CGGA_599	418	1	high GET Score
CGGA_715	3429	0	high GET Score
CGGA_725	3558	0	high GET Score
CGGA_834	3388	0	high GET Score
CGGA_850	564	0	high GET Score
CGGA_1663	290	1	high GET Score
CGGA_1857	157	1	high GET Score
CGGA_267	1374	1	high GET Score
CGGA_P29	103	1	high GET Score
CGGA_1075	720	0	high GET Score
CGGA_1901	540	1	high GET Score
CGGA_902	193	1	high GET Score
CGGA_P136	308	0	high GET Score
CGGA_1020	1120	1	high GET Score
CGGA_1116	248	1	high GET Score
CGGA_479	3812	0	high GET Score
CGGA_773	443	1	high GET Score
CGGA_856	1297	0	high GET Score
CGGA_499	122	1	high GET Score
CGGA_1409	2249	0	high GET Score
CGGA_591	1654	1	high GET Score
CGGA_1013	1725	1	high GET Score
CGGA_1091	1116	1	high GET Score
CGGA_1280	447	1	high GET Score
CGGA_1340	1109	1	high GET Score
CGGA_254	4143	0	high GET Score
CGGA_458	419	1	high GET Score
CGGA_543	3736	0	high GET Score
CGGA_669	607	1	high GET Score
CGGA_757	1047	1	high GET Score
CGGA_761	1840	1	high GET Score
CGGA_785	3457	0	high GET Score
CGGA_D59	2778	0	high GET Score
CGGA_1329	326	1	high GET Score
CGGA_1370	2310	0	high GET Score
CGGA_256	158	0	high GET Score
CGGA_431	3866	0	high GET Score
CGGA_502	3781	0	high GET Score
CGGA_685	3239	1	high GET Score
CGGA_842	234	1	high GET Score
CGGA_843	3380	0	high GET Score
CGGA_D29	3171	0	high GET Score
CGGA_1026	1570	1	high GET Score
CGGA_1059	21	1	high GET Score
CGGA_1095	2778	1	high GET Score
CGGA_1384	191	1	high GET Score
CGGA_893	3160	1	high GET Score
CGGA_1450	957	1	high GET Score
CGGA_1119	422	1	high GET Score
CGGA_1214	604	1	high GET Score
CGGA_655	3600	0	high GET Score
CGGA_662	284	1	high GET Score
CGGA_1608	1629	0	high GET Score
CGGA_P163	880	0	high GET Score
CGGA_1005	3286	0	high GET Score
CGGA_1061	532	1	high GET Score
CGGA_1394	139	1	high GET Score
CGGA_252	165	0	high GET Score
CGGA_300	2199	1	high GET Score
CGGA_671	3584	0	high GET Score
CGGA_700	170	0	high GET Score
CGGA_762	3474	0	high GET Score
CGGA_822	2237	1	high GET Score
CGGA_858	3359	0	high GET Score
CGGA_908	2436	1	high GET Score
CGGA_D20	2367	1	high GET Score
CGGA_1060	227	1	high GET Score
CGGA_1322	253	1	high GET Score
CGGA_635	3631	0	high GET Score
CGGA_1031	2457	1	high GET Score
CGGA_1077	591	1	high GET Score
CGGA_236	706	0	high GET Score
CGGA_261	4130	0	high GET Score
CGGA_501	3798	0	high GET Score
CGGA_598	3677	1	high GET Score
CGGA_766	3472	0	high GET Score
CGGA_838	3386	0	high GET Score
CGGA_904	774	1	high GET Score
CGGA_P102	989	0	high GET Score
CGGA_243	2977	0	high GET Score
CGGA_1050	3040	0	high GET Score
CGGA_446	3860	0	high GET Score
CGGA_884	1131	1	high GET Score
CGGA_D15	3197	0	high GET Score
CGGA_D38	689	1	high GET Score
CGGA_807	3415	0	high GET Score
CGGA_256	158	0	low GET Score
CGGA_809	1252	1	low GET Score
CGGA_573	946	1	low GET Score
CGGA_499	122	1	low GET Score
CGGA_765	3773	0	low GET Score
CGGA_264	383	1	low GET Score
CGGA_267	1374	1	low GET Score
CGGA_898	1663	1	low GET Score
CGGA_835	517	0	low GET Score
CGGA_786	1234	1	low GET Score
CGGA_210	300	1	low GET Score
CGGA_282	247	1	low GET Score
CGGA_292	812	1	low GET Score
CGGA_646	363	1	low GET Score
CGGA_366	255	1	low GET Score
CGGA_504	563	1	low GET Score
CGGA_437	1025	1	low GET Score
CGGA_802	681	1	low GET Score
CGGA_296	198	0	low GET Score
CGGA_482	2511	1	low GET Score
CGGA_272	217	1	low GET Score
CGGA_1046-1	3170	0	low GET Score
CGGA_623	2407	0	low GET Score
CGGA_604	381	1	low GET Score
CGGA_605	3971	0	low GET Score
CGGA_512	4045	0	low GET Score
CGGA_714	400	1	low GET Score
CGGA_764	67	1	low GET Score
CGGA_549	413	1	low GET Score
CGGA_347	3900	1	low GET Score
CGGA_734	466	1	low GET Score
CGGA_373	281	1	low GET Score
CGGA_266	3328	0	low GET Score
CGGA_684	714	1	low GET Score
CGGA_419	198	1	low GET Score
CGGA_859	387	1	low GET Score
CGGA_741	396	1	low GET Score
CGGA_495	295	1	low GET Score
CGGA_778	175	1	low GET Score
CGGA_633	1812	1	low GET Score
CGGA_659	730	0	low GET Score
CGGA_370	338	1	low GET Score
CGGA_156	179	1	low GET Score
CGGA_195	486	1	low GET Score
CGGA_694	1194	1	low GET Score
CGGA_308	823	1	low GET Score
CGGA_527	439	1	low GET Score
CGGA_547	1337	1	low GET Score
CGGA_718	3829	0	low GET Score
CGGA_1024	3074	1	low GET Score
CGGA_831	546	1	low GET Score
CGGA_311	230	1	low GET Score
CGGA_579	2125	1	low GET Score
CGGA_649	147	1	low GET Score
CGGA_205	292	1	low GET Score
CGGA_640	3922	0	low GET Score
CGGA_436	955	1	low GET Score
CGGA_683	688	0	low GET Score
CGGA_1022	518	0	low GET Score
CGGA_380	165	1	low GET Score
CGGA_439	3813	1	low GET Score
CGGA_597	733	1	low GET Score
CGGA_375	657	1	low GET Score
CGGA_454	412	1	low GET Score
CGGA_345	1547	0	low GET Score
CGGA_371	811	1	low GET Score
CGGA_869	537	0	low GET Score
CGGA_455	4159	0	low GET Score
CGGA_671	3885	0	low GET Score
CGGA_596	1618	1	low GET Score
CGGA_335	385	1	low GET Score
CGGA_719	101	1	low GET Score
CGGA_502	4088	0	low GET Score
CGGA_564	679	1	low GET Score
CGGA_560	4025	0	low GET Score
CGGA_615	3957	0	low GET Score
CGGA_240	386	1	low GET Score
CGGA_593	242	1	low GET Score
CGGA_594	3989	0	low GET Score
CGGA_178	972	1	low GET Score
CGGA_255	591	1	low GET Score
CGGA_346	104	1	low GET Score
CGGA_686	348	1	low GET Score
CGGA_225	1741	1	low GET Score
CGGA_418	4201	0	low GET Score
CGGA_523	4063	0	low GET Score
CGGA_610	3549	0	low GET Score
CGGA_391	2010	1	low GET Score
CGGA_760	3780	0	low GET Score
CGGA_856	1297	0	low GET Score
CGGA_203	188	1	low GET Score
CGGA_287	571	1	low GET Score
CGGA_902	193	1	low GET Score
CGGA_678	386	1	low GET Score
CGGA_291	1736	0	low GET Score
CGGA_442	1555	1	low GET Score
CGGA_747	970	1	low GET Score
CGGA_639	3927	0	low GET Score
CGGA_589	3991	0	low GET Score
CGGA_312	740	1	low GET Score
CGGA_1011	109	1	low GET Score
CGGA_323	4338	0	low GET Score
CGGA_172	462	1	low GET Score
CGGA_693	1195	1	low GET Score
CGGA_557	257	1	low GET Score
CGGA_672	3885	0	low GET Score
CGGA_635	3934	0	low GET Score
CGGA_440	4159	0	low GET Score
CGGA_342	500	1	low GET Score
CGGA_1035	567	1	low GET Score
CGGA_218	313	1	low GET Score
CGGA_662	284	1	low GET Score
CGGA_776	3761	0	low GET Score
CGGA_251	1299	0	low GET Score
CGGA_511	3770	0	low GET Score
CGGA_708	3837	0	low GET Score
CGGA_315	4033	0	low GET Score
CGGA_411	4217	0	low GET Score
CGGA_277	4404	0	low GET Score
CGGA_528	2424	1	low GET Score
CGGA_736	1164	1	low GET Score
CGGA_314	2568	1	low GET Score
CGGA_1005	3426	0	low GET Score
CGGA_353	516	1	low GET Score
CGGA_329	419	1	low GET Score
CGGA_543	4042	0	low GET Score
CGGA_541	4047	0	low GET Score
CGGA_168	3086	0	low GET Score
CGGA_606	325	1	low GET Score
CGGA_318	222	1	low GET Score
CGGA_711	1798	0	low GET Score
CGGA_588	773	1	low GET Score
CGGA_699	570	1	low GET Score
CGGA_761	1840	1	low GET Score
CGGA_451	795	1	low GET Score
CGGA_570	3602	0	low GET Score
CGGA_688	3866	0	low GET Score
CGGA_464	403	1	low GET Score
CGGA_609	512	0	low GET Score
CGGA_221	287	1	low GET Score
CGGA_729	687	1	low GET Score
CGGA_1081	216	1	low GET Score
CGGA_485	2437	0	low GET Score
CGGA_387	539	1	low GET Score
CGGA_393	2190	1	low GET Score
CGGA_498	356	1	low GET Score
CGGA_706	619	1	low GET Score
CGGA_740	766	1	low GET Score
CGGA_530	506	1	low GET Score
CGGA_643	331	1	high GET Score
CGGA_753	3217	1	high GET Score
CGGA_377	398	1	high GET Score
CGGA_601	1133	1	high GET Score
CGGA_782	289	1	high GET Score
CGGA_258	663	1	high GET Score
CGGA_595	1390	0	high GET Score
CGGA_104	440	0	high GET Score
CGGA_243	2977	0	high GET Score
CGGA_D60	196	1	high GET Score
CGGA_348	4310	0	high GET Score
CGGA_D46	300	1	high GET Score
CGGA_D39	355	0	high GET Score
CGGA_395	1551	1	high GET Score
CGGA_351	742	1	high GET Score
CGGA_654	626	1	high GET Score
CGGA_544	4042	0	high GET Score
CGGA_124	414	1	high GET Score
CGGA_1015	164	1	high GET Score
CGGA_11	155	1	high GET Score
CGGA_709	406	1	high GET Score
CGGA_317	4346	0	high GET Score
CGGA_402	4227	0	high GET Score
CGGA_850	564	0	high GET Score
CGGA_438	686	1	high GET Score
CGGA_405	497	1	high GET Score
CGGA_444	225	1	high GET Score
CGGA_334	1450	1	high GET Score
CGGA_412	358	1	high GET Score
CGGA_566	1653	1	high GET Score
CGGA_249	312	1	high GET Score
CGGA_598	3677	1	high GET Score
CGGA_352	4304	0	high GET Score
CGGA_275	4387	0	high GET Score
CGGA_1026	1570	1	high GET Score
CGGA_374	493	1	high GET Score
CGGA_575	551	1	high GET Score
CGGA_628	480	1	high GET Score
CGGA_398	3115	0	high GET Score
CGGA_664	3894	0	high GET Score
CGGA_592	3986	0	high GET Score
CGGA_500	1520	0	high GET Score
CGGA_674	1132	1	high GET Score
CGGA_406	90	1	high GET Score
CGGA_775	255	1	high GET Score
CGGA_191	3036	1	high GET Score
CGGA_399	2663	1	high GET Score
CGGA_590	3990	0	high GET Score
CGGA_273	2635	1	high GET Score
CGGA_415	182	0	high GET Score
CGGA_1061	532	1	high GET Score
CGGA_459	3613	0	high GET Score
CGGA_583	3107	1	high GET Score
CGGA_648	3647	1	high GET Score
CGGA_848	239	0	high GET Score
CGGA_552	4033	0	high GET Score
CGGA_770	1057	0	high GET Score
CGGA_476	936	1	high GET Score
CGGA_469	4138	0	high GET Score
CGGA_433	1444	0	high GET Score
CGGA_434	4178	0	high GET Score
CGGA_767	1310	1	high GET Score
CGGA_798	136	1	high GET Score
CGGA_899	231	1	high GET Score
CGGA_784	587	0	high GET Score
CGGA_577	3901	0	high GET Score
CGGA_271	1603	0	high GET Score
CGGA_505	2994	1	high GET Score
CGGA_571	1289	0	high GET Score
CGGA_792	816	1	high GET Score
CGGA_673	150	0	high GET Score
CGGA_420	3514	0	high GET Score
CGGA_868	3640	0	high GET Score
CGGA_126	1177	1	high GET Score
CGGA_492	652	0	high GET Score
CGGA_253	4824	0	high GET Score
CGGA_522	3630	0	high GET Score
CGGA_364	666	1	high GET Score
CGGA_231	510	1	high GET Score
CGGA_461	1266	1	high GET Score
CGGA_558	188	0	high GET Score
CGGA_513	1374	1	high GET Score
CGGA_447	4173	0	high GET Score
CGGA_232	415	1	high GET Score
CGGA_259	649	0	high GET Score
CGGA_731	503	1	high GET Score
CGGA_324	336	1	high GET Score
CGGA_407	4220	0	high GET Score
CGGA_680	2373	1	high GET Score
CGGA_676	376	1	high GET Score
CGGA_700	170	0	high GET Score
CGGA_713	27	1	high GET Score
CGGA_413	183	0	high GET Score
CGGA_548	177	0	high GET Score
CGGA_354	180	1	high GET Score
CGGA_508	285	1	high GET Score
CGGA_652	476	1	high GET Score
CGGA_462	361	1	high GET Score
CGGA_837	432	1	high GET Score
CGGA_1078	315	1	high GET Score
CGGA_692	157	0	high GET Score
CGGA_822	2237	1	high GET Score
CGGA_490	3804	0	high GET Score
CGGA_704	2572	1	high GET Score
CGGA_285	1576	0	high GET Score
CGGA_357	2518	1	high GET Score
CGGA_1039	727	1	high GET Score
CGGA_514	2022	1	high GET Score
CGGA_379	1077	1	high GET Score
CGGA_746	332	1	high GET Score
CGGA_309	139	1	high GET Score
CGGA_378	3147	0	high GET Score
CGGA_321	1681	0	high GET Score
CGGA_712	1111	0	high GET Score
CGGA_331	1638	1	high GET Score
CGGA_1059	21	1	high GET Score
CGGA_281	1236	0	high GET Score
CGGA_542	189	0	high GET Score
CGGA_491	1074	1	high GET Score
CGGA_316	4347	0	high GET Score
CGGA_562	290	1	high GET Score
CGGA_396	4241	0	high GET Score
CGGA_446	4173	0	high GET Score
CGGA_483	277	1	high GET Score
CGGA_484	4116	0	high GET Score
CGGA_1027	2688	0	high GET Score
CGGA_612	2023	1	high GET Score
CGGA_907	177	1	high GET Score
CGGA_518	212	1	high GET Score
CGGA_626	3944	0	high GET Score
CGGA_578	362	1	high GET Score
CGGA_681	110	1	high GET Score
CGGA_663	3880	0	high GET Score
CGGA_474	2029	0	high GET Score
CGGA_260	567	1	high GET Score
CGGA_1060	227	1	high GET Score
CGGA_403	925	0	high GET Score
CGGA_519	4070	0	high GET Score
CGGA_743	851	1	high GET Score
CGGA_401	168	1	high GET Score
CGGA_1006	254	1	high GET Score
CGGA_679	263	1	high GET Score
CGGA_441	4159	0	high GET Score
CGGA_1068	68	1	high GET Score
CGGA_365	3593	0	high GET Score
CGGA_330	1121	1	high GET Score
CGGA_489	3804	0	high GET Score
CGGA_658	372	1	high GET Score
CGGA_703	1355	1	high GET Score
